# Supplementary material for: Uncovering the complex regulatory network of spring bud sprouting in tea plants: insights from metabolic, hormonal, and oxidative stress pathways
Source: Front Plant Sci. 2023 Oct 23;14:1263606. doi: 10.3389/fpls.2023.1263606 (PMC10627156; doi:10.3389/fpls.2023.1263606)
Supplement: Supplementary Table 1 — Information on qRT–PCR primer design. [file Table_1.xlsx]

## Sheet: Transcriptome verification
Gene ID	Symbol	Forward primer (5'-3')	Reverse primer (5'-3')	Annealing temperature (℃)
novel.6385	CKX1	GAAATGCAAGGCTAGGCACAA	AGACTTCGGTGCTAACCCAT	60
novel.13504	HAI3	CTGCTGATTAACAAGGTGGCG	TCGTTCCATGCAATCACCTCA	59
Cha07g001700	ERF1	ATGGTGGATTGGAGAGTGGTA	GGTGAATGATACGTGACTACTCTGT	58.15
ChaUn23573.2	Pectate lyase	TGCTTCATAAAGGCATTCAGATAAA	CCACCTTCTTCTGTCCTGCTT	59.93
novel.13771	ARF1	TTGGGATGAGGTTTGAGGGC	CATTCCTACTGGATGGCTCCC	59.96
Cha02g014530	PRB1	GAGCGTAGACTCACCACAAGA	TTGCCCTTAGCGAGGTTCTC	59.46
Cha05g001960	GolS2	GGTCGCGCTTCCTACTTCAT	ACCTCCATGGCTTTGATCCC	60.18
Cha09g015700	IPT5	TCCTCCACGAAAAAGACGACCAACAAG	TTCCTACCAAACCCATGACCCAACAGT	60.54
Cha10g001100	PGAZAT	GACCAGGGCATGGAATCAGT	TGCTTGCACTTCCAGATCCC	59.74
novel.10470	CKX5	GCGTAATGAGCCTGTTTGGTG	AGAAGGGGGCAATTGAACGA	60.14
Cha08g009760	HXK1	CGAGGAGAAGTGTGGAACCC	GTCATCTTGGGCACCCTGTT	60.04
novel.14660	ATSDH	CAGCTTGGCTTGTCAGCATC	TGAATAGTTAATAAGGCCTTCACCT	59.83
novel.8151	BES1	TACAACCTACCCGATGGCAC	GAAGTGGGTGCAGTGGCTAT	59.46
Cha02g000150	SAUR32	GCAATCAAGGTGGGACAGGA	GACAAGCGACACTGCCTGAA	59.96
Cha06g002690	PIF3	TACATGCCGCCGATGATGTT	GGGCGTGGGGTAGAGAAAAG	60.18
Cha10g007470	UGT73C1	TCATTGACGTTCCACATCCAG	TCATCCCGATGGACTGTTCCT	58.3
Cha01g017900	MYB13	GGCGGCTAGTGACAATTCTG	TTGCAGATTGAAGCATCGTCC	58.99
Cha11g004460	SCPL49	TTGCAACTGGCTTGTTGATGG	ATGTTGGCTTGATCCCCTGC	59.93
Cha01g004620		ACTATGGTGGCCAAGAAGTTT	CGTCAGCAATCATACCCTGC	59.06
ChaUn3523.2	Peroxidase superfamily protein	TCCCTGTAACACGCAAAACAA	ATGCTTTCCACGTTCGGACA	58.63
Cha06g001230	GASA1	AAGCAGCGACCAATCAAGCA	GGAACACATTGGCACTTCCC	60.89
novel.6779	IRE3	ACCAAGGAATGAATATTGTGGACCT	AAAAAGAGCCCATGCGGTAAT	60.28
Cha04g013540	UGT74F2	GTTGGTGGTGTCATGGTGTC	GCAAATGAGGTGGGTGTGC	59.05
novel.6722	GASA1	TGTGTTTTGAGAGAAACCAAAGACC	AGTGCAAAGGACAACAACTAGG	60.11
novel.4665		ACGAAGCTTTGGAGGGAGAG	CCCCTTTTGTGGAATGTTTGT	59.39

## Sheet: Quantification of key genes
Gene ID	Symbol	Forward primer (5'-3')	Reverse primer (5'-3')	Annealing temperature (℃)
Cha09g017040	B-ARR	GACCTCCAGACGCAACCTTT	TTTGTTGTGGCTGTTGCGAG	60.25
Cha05g000480	BMY3	TTGATCTTGCCCGGAATGGA	AAAATGATCGGGCGAAAACAAA	59.38
novel.6385	CKX1	ACAGAATGCCTGCCCACTAA	TCAGCAAGGGCATGTCGAAG	59.3
novel.10470	CKX5	GCGTAATGAGCCTGTTTGGTG	GGCCTGCTTGGTGCAATTTA	60.14
Cha09g003380	CYCD5;3	ATAGTGACAAGTGGTGGGCG	AATGTTGCAGCCCCAGCTAT	60.04
Cha08g012930	G6PD1	ATAGGCTCGGTTTAGCAGGG	TACACTTGGAGGGACCGACA	59.24
ChaUn5907.3	GAI	TTCCTCGGCAGTTATCGGTG	GACACAGTCATGGCCCTCAA	59.83
Cha09g010570	GPX2	GGCTCCCTTTTGCAGTGGTT	CCGTCTCCTAATACACCCCC	61.12
ChaUn8971.1	GSTU7	TGGCAGAAGAATTGAAGGTTTTCAG	ACGCGCTGTGGCTCTT	60.22
Cha14g009840	HAB1	TGCTGTGCCATTTGTGTTGG	CCACCTGTTCCGCTCATCTT	59.9
Cha02g019040	LOG5	GGTAAAGCCCGTAGCAGACA	AGATGTGACGCTGGTATGGC	59.75
Cha14g003450	LOG8	ACTGGTCAAGCGGAAGATGG	CCATATCCACCGGGAAGAGC	60.04
Cha12g005420	NCED4	ACCTGACGTGCCGATTTTCT	ATCCTCACCATCTCCACCGA	59.97
Cha03g012850	OST1	GCTGCTAACACCCACTCATCT	ATGATGCCTTTGAGTAGCCGA	60.07
Cha06g002690	PIF3	GCCCAATCCGCACTTTTTGA	GGCGCTGCTTTTCTTACACC	59.68
ChaUn12270.2	PK2	CAGTCCGGTTAGCCTCTGTT	CCGTGAAGAGATACTGCCCC	59.39
Cha06g008840	RCAR1	GAGGAGCTTCGATCAGCCAC	TCAGGCACATCCACCACAAA	60.53
Cha01g019800	SNRK2.3	CGCTTCGACTTCGTCAGAGATA	ACCAAACATCTGCAATCTTGCCATC	59.97
novel.12294	TOR	AGTTCCCGCAATCCCTCTTG	TCTTGCTCGGGTGTTTCTCC	60.04
Cha04g013380	CYP76C2	ACGGTGTTTTCGGTGGATTTAGC	CCGACCCCTTATACCCTGTGGAT	60.11
Cha04g022230	DREB2C	CCGGGCTGCATGTATAGAGGAGTTAGG	ATAGCAGCAGAGCCATACATAGCCATTG	59.89
