# Supplementary material for: Uncovering the complex regulatory network of spring bud sprouting in tea plants: insights from metabolic, hormonal, and oxidative stress pathways
Source: Front Plant Sci. 2023 Oct 23;14:1263606. doi: 10.3389/fpls.2023.1263606 (PMC10627156; doi:10.3389/fpls.2023.1263606)
Supplement: Supplementary Table 2 — Key DEGs information related to bud dormancy and sprouting. [file Table_2.xlsx]

## Sheet: key_genes
ID	Symbols	Log2FC(BBS/BDS)	pvalue	biological_process	biological_process_description	cellular_component	cellular_component_description	molecular_function	molecular_function_description	pathway_id	pathway	Description
Cha08g009760	HXK1	-6.23961	1.10657e-07	--	--	--	--	--	--	ath00010||ath00051||ath00052||ath00500||ath00520||ath01100||ath01110||ath01200	Glycolysis / Gluconeogenesis||Fructose and mannose metabolism||Galactose metabolism||Starch and sucrose metabolism||Amino sugar and nucleotide sugar metabolism||Metabolic pathways||Biosynthesis of secondary metabolites||Carbon metabolism	- && O80920.1 RecName: Full=Abscisic acid receptor PYL4; AltName: Full=ABI1-binding protein 2; AltName: Full=PYR1-like protein 4; AltName: Full=Regulatory components of ABA receptor 10 && PF10604:Polyketide cyclase / dehydrase and lipid transport
novel.14167	HK3	-5.58721	0.0222947	--	--	--	--	--	--	ath04075	Plant hormone signal transduction	- && Q9LYC1.1 RecName: Full=Gibberellin receptor GID1B; AltName: Full=AtCXE14; AltName: Full=Carboxylesterase 14; AltName: Full=GID1-like protein 2; AltName: Full=Protein GA INSENSITIVE DWARF 1B; Short=AtGID1B && PF07859:alpha/beta hydrolase fold
novel.15760	BAM7	-5.12823	0.000282079	GO:0000272||GO:0008152||GO:0005975||GO:0005976||GO:0008150||GO:0009056||GO:0009057||GO:0016052||GO:0043170||GO:0044238||GO:0071704||GO:1901575	polysaccharide catabolic process||metabolic process||carbohydrate metabolic process||polysaccharide metabolic process||biological_process||catabolic process||macromolecule catabolic process||carbohydrate catabolic process||macromolecule metabolic process||primary metabolic process||organic substance metabolic process||organic substance catabolic process			GO:0016161||GO:0003674||GO:0003824||GO:0004553||GO:0016160||GO:0016787||GO:0016798	beta-amylase activity||molecular_function||catalytic activity||hydrolase activity, hydrolyzing O-glycosyl compounds||amylase activity||hydrolase activity||hydrolase activity, acting on glycosyl bonds	ath00500||ath01100||ath01110	Starch and sucrose metabolism||Metabolic pathways||Biosynthesis of secondary metabolites	- && Q9M9S0.1 RecName: Full=Zinc-finger homeodomain protein 4; Short=AtZHD4; AltName: Full=Homeobox protein 31; Short=AtHB-31; AltName: Full=Protein FLORAL TRANSITION AT THE MERISTEM 2 && PF04770:ZF-HD protein dimerisation region
ChaUn15560.1	AMY1-1	-4.72495	1.03169e-68	GO:0005975||GO:0008152||GO:0008150||GO:0044238||GO:0071704	carbohydrate metabolic process||metabolic process||biological_process||primary metabolic process||organic substance metabolic process			GO:0004556||GO:0005509||GO:0003824||GO:0003674||GO:0004553||GO:0016160||GO:0016787||GO:0016798||GO:0005488||GO:0046872||GO:0043167||GO:0043169	alpha-amylase activity||calcium ion binding||catalytic activity||molecular_function||hydrolase activity, hydrolyzing O-glycosyl compounds||amylase activity||hydrolase activity||hydrolase activity, acting on glycosyl bonds||binding||metal ion binding||ion binding||cation binding	ath00500||ath01100||ath01110	Starch and sucrose metabolism||Metabolic pathways||Biosynthesis of secondary metabolites	- && Q2V3B2.2 RecName: Full=Cyclin-D5-1; AltName: Full=G1/S-specific cyclin-D5-1; Short=CycD5;1 && -
Cha11g012370	SWEET9	-4.68985	0.00110346			GO:0016021||GO:0005575||GO:0016020||GO:0031224||GO:0044425	integral component of membrane||cellular_component||membrane||intrinsic component of membrane||membrane part			--	--	- && Q7Y0B9.1 RecName: Full=Serine/threonine-protein kinase SAPK8; AltName: Full=Osmotic stress/abscisic acid-activated protein kinase 8 && PF00069:Protein kinase domain
Cha12g000380	SWEET7	-4.40639	9.91477e-11			GO:0016021||GO:0005575||GO:0016020||GO:0031224||GO:0044425	integral component of membrane||cellular_component||membrane||intrinsic component of membrane||membrane part			--	--	- && Q9LHF0.1 RecName: Full=Zinc-finger homeodomain protein 9; Short=AtZHD9; AltName: Full=Homeobox protein 34; Short=AtHB-34 && PF04770:ZF-HD protein dimerisation region
novel.16082	HAI3-4	-4.16192	0.00158235	--	--	--	--	--	--	--	--	- && Q84MC7.1 RecName: Full=Abscisic acid receptor PYL9; AltName: Full=ABI1-binding protein 4; AltName: Full=PYR1-like protein 9; AltName: Full=Regulatory components of ABA receptor 1 && PF10604:Polyketide cyclase / dehydrase and lipid transport
Cha03g006460	GA3OX1	-4.09612	1.58755e-05	--	--	--	--	--	--	ath00904||ath01100||ath01110	Diterpenoid biosynthesis||Metabolic pathways||Biosynthesis of secondary metabolites	- && Q9SM64.1 RecName: Full=Superoxide dismutase [Mn], mitochondrial; Flags: Precursor && PF00081:Iron/manganese superoxide dismutases, alpha-hairpin domain
novel.13504	HAI3-3	-4.07882	0.00173724	--	--	--	--	--	--	ath04016||ath04075	MAPK signaling pathway - plant||Plant hormone signal transduction	- && Q8RUN2.1 RecName: Full=Cytokinin riboside 5'-monophosphate phosphoribohydrolase LOG1; AltName: Full=Protein LONELY GUY 1 && PF03641:Possible lysine decarboxylase
Cha01g005720	PYL4-1	-3.84836	0.000181476	--	--	--	--	--	--	ath04016||ath04075	MAPK signaling pathway - plant||Plant hormone signal transduction	- && Q940G6.1 RecName: Full=Gibberellin receptor GID1C; AltName: Full=AtCXE19; AltName: Full=Carboxylesterase 19; AltName: Full=GID1-like protein 3; AltName: Full=Protein GA INSENSITIVE DWARF 1C; Short=AtGID1C && PF07859:alpha/beta hydrolase fold
Cha06g002690	PIF3	-3.78081	4.02711e-33					GO:0046983||GO:0005515||GO:0003674||GO:0005488	protein dimerization activity||protein binding||molecular_function||binding	ath04075||ath04712	Plant hormone signal transduction||Circadian rhythm - plant	- && Q10LN5.1 RecName: Full=Bidirectional sugar transporter SWEET16; Short=OsSWEET16 && PF03083:Sugar efflux transporter for intercellular exchange
ChaUn10354.1	NCED1-2	-3.72799	0.00357273	GO:0055114||GO:0008152||GO:0008150	oxidation-reduction process||metabolic process||biological_process			GO:0016702||GO:0003674||GO:0003824||GO:0016491||GO:0016701||GO:0051213	oxidoreductase activity, acting on single donors with incorporation of molecular oxygen, incorporation of two atoms of oxygen||molecular_function||catalytic activity||oxidoreductase activity||oxidoreductase activity, acting on single donors with incorporation of molecular oxygen||dioxygenase activity	--	--	- && - && PF02781:Glucose-6-phosphate dehydrogenase, C-terminal domain|PF15699:NPR1 interacting
novel.12490	HAI3-2	-3.63716	0.0115264	--	--	--	--	--	--	ath04016||ath04075	MAPK signaling pathway - plant||Plant hormone signal transduction	- && P42753.3 RecName: Full=Cyclin-D3-1; AltName: Full=Cyclin-delta-3; Short=Cyclin-d3; AltName: Full=G1/S-specific cyclin-D3-1; Short=CycD3;1 && PF00134:Cyclin, N-terminal domain|PF02984:Cyclin, C-terminal domain
Cha08g016320	GA2OX8-2	-3.11561	0.0422273	GO:0055114||GO:0008152||GO:0008150	oxidation-reduction process||metabolic process||biological_process			GO:0016491||GO:0003674||GO:0003824	oxidoreductase activity||molecular_function||catalytic activity	ath00904||ath01110	Diterpenoid biosynthesis||Biosynthesis of secondary metabolites	- && Q9M7Q2.1 RecName: Full=ABSCISIC ACID-INSENSITIVE 5-like protein 7; AltName: Full=ABA-responsive element-binding protein 2; AltName: Full=Abscisic acid responsive elements-binding factor 4; Short=ABRE-binding factor 4; AltName: Full=bZIP transcription factor 38; Short=AtbZIP38 && PF00170:bZIP transcription factor
Cha13g008370	GID1B-3	-3.07136	5.71276e-16	GO:0008152||GO:0008150	metabolic process||biological_process			GO:0016787||GO:0003674||GO:0003824	hydrolase activity||molecular_function||catalytic activity	ath04075	Plant hormone signal transduction	- && Q8LBB7.1 RecName: Full=Cytokinin riboside 5'-monophosphate phosphoribohydrolase LOG5; AltName: Full=Protein LONELY GUY 5 && PF03641:Possible lysine decarboxylase
ChaUn6215.3	GSTU7-2	-2.87623	6.20092e-16					GO:0005515||GO:0003674||GO:0005488	protein binding||molecular_function||binding	ath00480||ath01100	Glutathione metabolism||Metabolic pathways	- && Q9ZV48.1 RecName: Full=Probable alpha,alpha-trehalose-phosphate synthase [UDP-forming] 11; AltName: Full=Trehalose-6-phosphate synthase 11; Short=AtTPS11 && PF02358:Trehalose-phosphatase|PF00982:Glycosyltransferase family 20
Cha01g012570	GID1B-1	-2.83171	1.63767e-18	GO:0008152||GO:0008150	metabolic process||biological_process			GO:0016787||GO:0003674||GO:0003824	hydrolase activity||molecular_function||catalytic activity	ath04075	Plant hormone signal transduction	- && O24648.1 RecName: Full=Gibberellin 3-beta-dioxygenase 1; AltName: Full=GA 3-oxidase 1; AltName: Full=Gibberellin 3 beta-hydroxylase 1 && PF14226:non-haem dioxygenase in morphine synthesis N-terminal
ChaUn23796.3	GSTU7-1	-2.79023	0.00396321					GO:0005515||GO:0003674||GO:0005488	protein binding||molecular_function||binding	ath00480||ath01100	Glutathione metabolism||Metabolic pathways	- && Q75LR7.1 RecName: Full=Serine/threonine-protein kinase SAPK1; AltName: Full=Osmotic stress/abscisic acid-activated protein kinase 1 && PF00069:Protein kinase domain
Cha11g012000	GID1B-2	-2.75623	4.87013e-32	GO:0008152||GO:0008150	metabolic process||biological_process			GO:0016787||GO:0003674||GO:0003824	hydrolase activity||molecular_function||catalytic activity	ath04075	Plant hormone signal transduction	- && Q9M7Q4.1 RecName: Full=ABSCISIC ACID-INSENSITIVE 5-like protein 5; AltName: Full=ABA-responsive element-binding protein 1; AltName: Full=Abscisic acid responsive elements-binding factor 2; Short=ABRE-binding factor 2; AltName: Full=bZIP transcription factor 36; Short=AtbZIP36 && PF00170:bZIP transcription factor
Cha13g003010	PK2-1	-2.69726	5.80019e-05	GO:0006096||GO:0008152||GO:0005975||GO:0006082||GO:0006090||GO:0006091||GO:0006139||GO:0006163||GO:0006164||GO:0006165||GO:0006725||GO:0006732||GO:0006733||GO:0006753||GO:0006754||GO:0006757||GO:0006793||GO:0006796||GO:0006807||GO:0008150||GO:0009056||GO:0009058||GO:0009108||GO:0009117||GO:0009123||GO:0009124||GO:0009126||GO:0009127||GO:0009132||GO:0009135||GO:0009141||GO:0009142||GO:0009144||GO:…	glycolytic process||metabolic process||carbohydrate metabolic process||organic acid metabolic process||pyruvate metabolic process||generation of precursor metabolites and energy||nucleobase-containing compound metabolic process||purine nucleotide metabolic process||purine nucleotide biosynthetic process||nucleoside diphosphate phosphorylation||cellular aromatic compound metabolic process||coenzym…			GO:0000287||GO:0004743||GO:0030955||GO:0003824||GO:0003674||GO:0005488||GO:0046872||GO:0043167||GO:0043169||GO:0016740||GO:0016772||GO:0016773||GO:0031420	magnesium ion binding||pyruvate kinase activity||potassium ion binding||catalytic activity||molecular_function||binding||metal ion binding||ion binding||cation binding||transferase activity||transferase activity, transferring phosphorus-containing groups||phosphotransferase activity, alcohol group as acceptor||alkali metal ion binding	ath00010||ath00230||ath00620||ath01100||ath01110||ath01200||ath01230	Glycolysis / Gluconeogenesis||Purine metabolism||Pyruvate metabolism||Metabolic pathways||Biosynthesis of secondary metabolites||Carbon metabolism||Biosynthesis of amino acids	- && Q9FGQ7.1 RecName: Full=Cyclin-D3-2; AltName: Full=G1/S-specific cyclin-D3-2; Short=CycD3;2 && PF00134:Cyclin, N-terminal domain|PF02984:Cyclin, C-terminal domain
Cha11g006670	HAI2-1	-2.65161	0.00656581					GO:0003824||GO:0003674	catalytic activity||molecular_function	ath04016||ath04075	MAPK signaling pathway - plant||Plant hormone signal transduction	- && Q69QB8.2 RecName: Full=Cyclin-D3-1; AltName: Full=G1/S-specific cyclin-D3-1; Short=CycD3;1 && PF02984:Cyclin, C-terminal domain|PF00134:Cyclin, N-terminal domain
Cha05g011700	GSTU25-2	-2.64766	9.03738e-19					GO:0005515||GO:0003674||GO:0005488	protein binding||molecular_function||binding	ath00480||ath01100	Glutathione metabolism||Metabolic pathways	- && Q8VWZ7.1 RecName: Full=Geraniol 8-hydroxylase; AltName: Full=Cytochrome P450 76B6; AltName: Full=Geraniol 10-hydroxylase; Short=CrG10H && PF00067:Cytochrome P450
ChaUn6215.1	GSTU7-3	-2.46283	5.03274e-06					GO:0005515||GO:0003674||GO:0005488	protein binding||molecular_function||binding	ath00480||ath01100	Glutathione metabolism||Metabolic pathways	- && Q9ZW21.1 RecName: Full=Probable protein phosphatase 2C 24; Short=AtPP2C24 && PF00481:Protein phosphatase 2C
Cha09g010570	GPX2-1	-2.46025	1.58529e-21	GO:0006979||GO:0055114||GO:0006950||GO:0008150||GO:0050896||GO:0008152	response to oxidative stress||oxidation-reduction process||response to stress||biological_process||response to stimulus||metabolic process			GO:0004602||GO:0003674||GO:0003824||GO:0004601||GO:0016491||GO:0016209||GO:0016684	glutathione peroxidase activity||molecular_function||catalytic activity||peroxidase activity||oxidoreductase activity||antioxidant activity||oxidoreductase activity, acting on peroxide as acceptor	ath00480||ath00590||ath01100	Glutathione metabolism||Arachidonic acid metabolism||Metabolic pathways	- && Q94AA4.1 RecName: Full=ATP-dependent 6-phosphofructokinase 3; Short=ATP-PFK 3; Short=Phosphofructokinase 3; AltName: Full=Phosphohexokinase 3 && PF00365:Phosphofructokinase
ChaUn18677.1	NCED3-3	-2.45443	0.0123964	GO:0055114||GO:0008152||GO:0008150	oxidation-reduction process||metabolic process||biological_process			GO:0016702||GO:0003674||GO:0003824||GO:0016491||GO:0016701||GO:0051213	oxidoreductase activity, acting on single donors with incorporation of molecular oxygen, incorporation of two atoms of oxygen||molecular_function||catalytic activity||oxidoreductase activity||oxidoreductase activity, acting on single donors with incorporation of molecular oxygen||dioxygenase activity	ath00906||ath01100||ath01110	Carotenoid biosynthesis||Metabolic pathways||Biosynthesis of secondary metabolites	- && A2WL19.2 RecName: Full=Dehydration-responsive element-binding protein 2A; Short=Protein DREB2A && PF00847:AP2 domain
Cha09g007100	SWEET1-1	-2.43057	2.89168e-06			GO:0016021||GO:0005575||GO:0016020||GO:0031224||GO:0044425	integral component of membrane||cellular_component||membrane||intrinsic component of membrane||membrane part			--	--	- && Q8VYW2.1 RecName: Full=Inactive beta-amylase 9; AltName: Full=1,4-alpha-D-glucan maltohydrolase; AltName: Full=Inactive beta-amylase 3 && PF01373:Glycosyl hydrolase family 14
ChaUn613.12	CKX3	-2.3551	8.5815e-08	GO:0055114||GO:0009690||GO:0008152||GO:0008150||GO:0006725||GO:0006807||GO:0009308||GO:0009987||GO:0010817||GO:0034754||GO:0042445||GO:0044237||GO:0046483||GO:0065007||GO:0065008||GO:0071704||GO:1901564	oxidation-reduction process||cytokinin metabolic process||metabolic process||biological_process||cellular aromatic compound metabolic process||nitrogen compound metabolic process||amine metabolic process||cellular process||regulation of hormone levels||cellular hormone metabolic process||hormone metabolic process||cellular metabolic process||heterocycle metabolic process||biological regulation||r…			GO:0016491||GO:0050660||GO:0003824||GO:0016614||GO:0019139||GO:0003674||GO:0000166||GO:0005488||GO:0036094||GO:0043167||GO:0043168||GO:0048037||GO:0050662||GO:0097159||GO:1901265||GO:1901363||GO:0016645	oxidoreductase activity||flavin adenine dinucleotide binding||catalytic activity||oxidoreductase activity, acting on CH-OH group of donors||cytokinin dehydrogenase activity||molecular_function||nucleotide binding||binding||small molecule binding||ion binding||anion binding||cofactor binding||coenzyme binding||organic cyclic compound binding||nucleoside phosphate binding||heterocyclic compound bin…	ath00908	Zeatin biosynthesis	- && Q9LNW3.1 RecName: Full=Protein phosphatase 2C 3; Short=AtPP2C03; AltName: Full=Protein AKT1-INTERACTING 1; AltName: Full=Protein phosphatase 2C AIP1; Short=PP2C AIP1 && PF00481:Protein phosphatase 2C
Cha05g013480	GSTU25-1	-2.29795	1.25986e-11					GO:0005515||GO:0003674||GO:0005488	protein binding||molecular_function||binding	ath00480||ath01100	Glutathione metabolism||Metabolic pathways	- && Q9LH79.1 RecName: Full=Bidirectional sugar transporter SWEET2; Short=AtSWEET2; AltName: Full=Protein SUGARS WILL EVENTUALLY BE EXPORTED TRANSPORTERS 2 && PF03083:Sugar efflux transporter for intercellular exchange
ChaUn9842.3	AMY1-2	-2.27988	1.98532e-21	GO:0005975||GO:0008152||GO:0008150||GO:0044238||GO:0071704	carbohydrate metabolic process||metabolic process||biological_process||primary metabolic process||organic substance metabolic process			GO:0004556||GO:0005509||GO:0003824||GO:0003674||GO:0004553||GO:0016160||GO:0016787||GO:0016798||GO:0005488||GO:0046872||GO:0043167||GO:0043169	alpha-amylase activity||calcium ion binding||catalytic activity||molecular_function||hydrolase activity, hydrolyzing O-glycosyl compounds||amylase activity||hydrolase activity||hydrolase activity, acting on glycosyl bonds||binding||metal ion binding||ion binding||cation binding	ath00500||ath01100||ath01110	Starch and sucrose metabolism||Metabolic pathways||Biosynthesis of secondary metabolites	- && Q9M6E8.1 RecName: Full=9-cis-epoxycarotenoid dioxygenase NCED1, chloroplastic; AltName: Full=PvNCED1; Flags: Precursor && PF03055:Retinal pigment epithelial membrane protein
Cha13g001580	CKX1-2	-2.26505	2.93274e-38	GO:0009690||GO:0055114||GO:0008152||GO:0006725||GO:0006807||GO:0008150||GO:0009308||GO:0009987||GO:0010817||GO:0034754||GO:0042445||GO:0044237||GO:0046483||GO:0065007||GO:0065008||GO:0071704||GO:1901564	cytokinin metabolic process||oxidation-reduction process||metabolic process||cellular aromatic compound metabolic process||nitrogen compound metabolic process||biological_process||amine metabolic process||cellular process||regulation of hormone levels||cellular hormone metabolic process||hormone metabolic process||cellular metabolic process||heterocycle metabolic process||biological regulation||r…			GO:0019139||GO:0050660||GO:0016491||GO:0003824||GO:0016614||GO:0003674||GO:0016645||GO:0000166||GO:0005488||GO:0036094||GO:0043167||GO:0043168||GO:0048037||GO:0050662||GO:0097159||GO:1901265||GO:1901363	cytokinin dehydrogenase activity||flavin adenine dinucleotide binding||oxidoreductase activity||catalytic activity||oxidoreductase activity, acting on CH-OH group of donors||molecular_function||oxidoreductase activity, acting on the CH-NH group of donors||nucleotide binding||binding||small molecule binding||ion binding||anion binding||cofactor binding||coenzyme binding||organic cyclic compound bi…	ath00908	Zeatin biosynthesis	- && Q03666.1 RecName: Full=Probable glutathione S-transferase; AltName: Full=Auxin-induced protein PCNT107 && PF02798:Glutathione S-transferase, N-terminal domain|PF00043:Glutathione S-transferase, C-terminal domain
Cha12g005420	NCED4	-2.26415	5.59357e-46	GO:0055114||GO:0008152||GO:0008150	oxidation-reduction process||metabolic process||biological_process			GO:0016702||GO:0003674||GO:0003824||GO:0016491||GO:0016701||GO:0051213	oxidoreductase activity, acting on single donors with incorporation of molecular oxygen, incorporation of two atoms of oxygen||molecular_function||catalytic activity||oxidoreductase activity||oxidoreductase activity, acting on single donors with incorporation of molecular oxygen||dioxygenase activity	ath00906||ath01100||ath01110	Carotenoid biosynthesis||Metabolic pathways||Biosynthesis of secondary metabolites	- && Q03666.1 RecName: Full=Probable glutathione S-transferase; AltName: Full=Auxin-induced protein PCNT107 && PF13410:Glutathione S-transferase, C-terminal domain|PF13417:Glutathione S-transferase, N-terminal domain
Cha08g001680	RCAR3	-2.25557	1.51163e-27	--	--	--	--	--	--	ath04016||ath04075	MAPK signaling pathway - plant||Plant hormone signal transduction	- && Q9LY71.2 RecName: Full=Cytokinin dehydrogenase 6; AltName: Full=Cytokinin oxidase 6; Short=AtCKX6; Short=AtCKX7; Short=CKO6; Flags: Precursor && PF01565:FAD binding domain|PF09265:Cytokinin dehydrogenase 1, FAD and cytokinin binding
ChaUn8971.1	GSTU7-4	-2.23175	1.55837e-26					GO:0005515||GO:0003674||GO:0005488	protein binding||molecular_function||binding	ath00480||ath01100	Glutathione metabolism||Metabolic pathways	- && Q8L883.1 RecName: Full=Auxin transporter-like protein 5; AltName: Full=AUX1-like protein 5; AltName: Full=MtLAX5 && PF01490:Transmembrane amino acid transporter protein
Cha14g005610	BAM3	-2.20098	8.32102e-24	GO:0000272||GO:0008152||GO:0005975||GO:0005976||GO:0008150||GO:0009056||GO:0009057||GO:0016052||GO:0043170||GO:0044238||GO:0071704||GO:1901575	polysaccharide catabolic process||metabolic process||carbohydrate metabolic process||polysaccharide metabolic process||biological_process||catabolic process||macromolecule catabolic process||carbohydrate catabolic process||macromolecule metabolic process||primary metabolic process||organic substance metabolic process||organic substance catabolic process			GO:0016161||GO:0003674||GO:0003824||GO:0004553||GO:0016160||GO:0016787||GO:0016798	beta-amylase activity||molecular_function||catalytic activity||hydrolase activity, hydrolyzing O-glycosyl compounds||amylase activity||hydrolase activity||hydrolase activity, acting on glycosyl bonds	ath00500||ath01100||ath01110	Starch and sucrose metabolism||Metabolic pathways||Biosynthesis of secondary metabolites	- && P42753.3 RecName: Full=Cyclin-D3-1; AltName: Full=Cyclin-delta-3; Short=Cyclin-d3; AltName: Full=G1/S-specific cyclin-D3-1; Short=CycD3;1 && PF00134:Cyclin, N-terminal domain|PF01918:Alba
Cha04g015100	HAI3-1	-2.18962	5.68805e-13					GO:0003824||GO:0003674	catalytic activity||molecular_function	ath04016||ath04075	MAPK signaling pathway - plant||Plant hormone signal transduction	- && O80536.1 RecName: Full=Transcription factor PIF3; AltName: Full=Basic helix-loop-helix protein 8; Short=AtbHLH8; Short=bHLH 8; AltName: Full=Phytochrome-associated protein 3; AltName: Full=Phytochrome-interacting factor 3; AltName: Full=Transcription factor EN 100; AltName: Full=bHLH transcription factor bHLH008 && PF00010:Helix-loop-helix DNA-binding domain
Cha11g011680	IPT3	-2.18584	3.6289e-16	GO:0008033||GO:0008152||GO:0006139||GO:0006396||GO:0006399||GO:0006725||GO:0006807||GO:0008150||GO:0009987||GO:0010467||GO:0016070||GO:0034470||GO:0034641||GO:0034660||GO:0043170||GO:0044237||GO:0044238||GO:0046483||GO:0071704||GO:0090304||GO:1901360	tRNA processing||metabolic process||nucleobase-containing compound metabolic process||RNA processing||tRNA metabolic process||cellular aromatic compound metabolic process||nitrogen compound metabolic process||biological_process||cellular process||gene expression||RNA metabolic process||ncRNA processing||cellular nitrogen compound metabolic process||ncRNA metabolic process||macromolecule metabolic…					ath00908||ath01100||ath01110	Zeatin biosynthesis||Metabolic pathways||Biosynthesis of secondary metabolites	- && Q9M9S0.1 RecName: Full=Zinc-finger homeodomain protein 4; Short=AtZHD4; AltName: Full=Homeobox protein 31; Short=AtHB-31; AltName: Full=Protein FLORAL TRANSITION AT THE MERISTEM 2 && PF04770:ZF-HD protein dimerisation region
ChaUn9950.4	GPX2-2	-2.10054	1.1584e-30	GO:0006979||GO:0055114||GO:0006950||GO:0008150||GO:0050896||GO:0008152	response to oxidative stress||oxidation-reduction process||response to stress||biological_process||response to stimulus||metabolic process			GO:0004602||GO:0003674||GO:0003824||GO:0004601||GO:0016491||GO:0016209||GO:0016684	glutathione peroxidase activity||molecular_function||catalytic activity||peroxidase activity||oxidoreductase activity||antioxidant activity||oxidoreductase activity, acting on peroxide as acceptor	ath00480||ath00590||ath01100	Glutathione metabolism||Arachidonic acid metabolism||Metabolic pathways	- && Q84MC7.1 RecName: Full=Abscisic acid receptor PYL9; AltName: Full=ABI1-binding protein 4; AltName: Full=PYR1-like protein 9; AltName: Full=Regulatory components of ABA receptor 1 && PF10604:Polyketide cyclase / dehydrase and lipid transport
Cha04g022230	DREB2C	-2.05362	4.17629e-08	GO:0006355||GO:0008152||GO:0006139||GO:0006351||GO:0006725||GO:0006807||GO:0008150||GO:0009058||GO:0009059||GO:0009889||GO:0009987||GO:0010467||GO:0010468||GO:0010556||GO:0016070||GO:0018130||GO:0019219||GO:0019222||GO:0019438||GO:0031323||GO:0031326||GO:0032774||GO:0034641||GO:0034645||GO:0034654||GO:0043170||GO:0044237||GO:0044238||GO:0044249||GO:0044260||GO:0044271||GO:0046483||GO:0050789||GO:…	regulation of transcription, DNA-templated||metabolic process||nucleobase-containing compound metabolic process||transcription, DNA-templated||cellular aromatic compound metabolic process||nitrogen compound metabolic process||biological_process||biosynthetic process||macromolecule biosynthetic process||regulation of biosynthetic process||cellular process||gene expression||regulation of gene expre…			GO:0003700||GO:0003677||GO:0003674||GO:0140110||GO:0003676||GO:0005488||GO:0097159||GO:1901363	DNA-binding transcription factor activity||DNA binding||molecular_function||transcription regulator activity||nucleic acid binding||binding||organic cyclic compound binding||heterocyclic compound binding	--	--	- && Q9ZNV9.1 RecName: Full=Histidine-containing phosphotransfer protein 1 && PF01627:Hpt domain
Cha02g016090	ABF2	-2.04857	1.82316e-28	GO:0006355||GO:0008152||GO:0006139||GO:0006351||GO:0006725||GO:0006807||GO:0008150||GO:0009058||GO:0009059||GO:0009889||GO:0009987||GO:0010467||GO:0010468||GO:0010556||GO:0016070||GO:0018130||GO:0019219||GO:0019222||GO:0019438||GO:0031323||GO:0031326||GO:0032774||GO:0034641||GO:0034645||GO:0034654||GO:0043170||GO:0044237||GO:0044238||GO:0044249||GO:0044260||GO:0044271||GO:0046483||GO:0050789||GO:…	regulation of transcription, DNA-templated||metabolic process||nucleobase-containing compound metabolic process||transcription, DNA-templated||cellular aromatic compound metabolic process||nitrogen compound metabolic process||biological_process||biosynthetic process||macromolecule biosynthetic process||regulation of biosynthetic process||cellular process||gene expression||regulation of gene expre…			GO:0003700||GO:0043565||GO:0003674||GO:0140110||GO:0003676||GO:0003677||GO:0005488||GO:0097159||GO:1901363	DNA-binding transcription factor activity||sequence-specific DNA binding||molecular_function||transcription regulator activity||nucleic acid binding||DNA binding||binding||organic cyclic compound binding||heterocyclic compound binding	ath04075	Plant hormone signal transduction	- && Q940G6.1 RecName: Full=Gibberellin receptor GID1C; AltName: Full=AtCXE19; AltName: Full=Carboxylesterase 19; AltName: Full=GID1-like protein 3; AltName: Full=Protein GA INSENSITIVE DWARF 1C; Short=AtGID1C && PF07859:alpha/beta hydrolase fold
Cha06g010870	GSTU7-5	-2.03513	1.33412e-11					GO:0005515||GO:0003674||GO:0005488	protein binding||molecular_function||binding	ath00480||ath01100	Glutathione metabolism||Metabolic pathways	- && P32110.1 RecName: Full=Probable glutathione S-transferase; AltName: Full=G2-4; AltName: Full=Heat shock protein 26A && PF00043:Glutathione S-transferase, C-terminal domain|PF13417:Glutathione S-transferase, N-terminal domain
Cha05g000480	BMY3	-2.0236	1.935e-40	GO:0000272||GO:0008152||GO:0005975||GO:0005976||GO:0008150||GO:0009056||GO:0009057||GO:0016052||GO:0043170||GO:0044238||GO:0071704||GO:1901575	polysaccharide catabolic process||metabolic process||carbohydrate metabolic process||polysaccharide metabolic process||biological_process||catabolic process||macromolecule catabolic process||carbohydrate catabolic process||macromolecule metabolic process||primary metabolic process||organic substance metabolic process||organic substance catabolic process			GO:0016161||GO:0003674||GO:0003824||GO:0004553||GO:0016160||GO:0016787||GO:0016798	beta-amylase activity||molecular_function||catalytic activity||hydrolase activity, hydrolyzing O-glycosyl compounds||amylase activity||hydrolase activity||hydrolase activity, acting on glycosyl bonds	--	--	- && Q0JLP9.1 RecName: Full=Probable protein phosphatase 2C 6; Short=OsPP2C06 && PF00481:Protein phosphatase 2C
Cha04g013380	CYP76C2	-1.96252	2.8178e-17	GO:0055114||GO:0008152||GO:0008150	oxidation-reduction process||metabolic process||biological_process			GO:0005506||GO:0016705||GO:0020037||GO:0003674||GO:0005488||GO:0046872||GO:0043167||GO:0043169||GO:0046914||GO:0003824||GO:0016491||GO:0046906||GO:0048037||GO:0097159||GO:1901363	iron ion binding||oxidoreductase activity, acting on paired donors, with incorporation or reduction of molecular oxygen||heme binding||molecular_function||binding||metal ion binding||ion binding||cation binding||transition metal ion binding||catalytic activity||oxidoreductase activity||tetrapyrrole binding||cofactor binding||organic cyclic compound binding||heterocyclic compound binding	--	--	- && Q8S4W7.1 RecName: Full=DELLA protein GAI1; AltName: Full=Gibberellic acid-insensitive mutant protein 1; AltName: Full=VvGAI1 && PF03514:GRAS domain family|PF12041:Transcriptional regulator DELLA protein N terminal
Cha09g015700	IPT5	-1.93574	1.06974e-09	GO:0008033||GO:0008152||GO:0006139||GO:0006396||GO:0006399||GO:0006725||GO:0006807||GO:0008150||GO:0009987||GO:0010467||GO:0016070||GO:0034470||GO:0034641||GO:0034660||GO:0043170||GO:0044237||GO:0044238||GO:0046483||GO:0071704||GO:0090304||GO:1901360	tRNA processing||metabolic process||nucleobase-containing compound metabolic process||RNA processing||tRNA metabolic process||cellular aromatic compound metabolic process||nitrogen compound metabolic process||biological_process||cellular process||gene expression||RNA metabolic process||ncRNA processing||cellular nitrogen compound metabolic process||ncRNA metabolic process||macromolecule metabolic…					ath00908||ath01100||ath01110	Zeatin biosynthesis||Metabolic pathways||Biosynthesis of secondary metabolites	- && P42751.3 RecName: Full=Cyclin-D1-1; AltName: Full=Cyclin-delta-1; Short=Cyclin-d1; AltName: Full=G1/S-specific cyclin-D1-1; Short=CycD1;1 && PF02984:Cyclin, C-terminal domain|PF00134:Cyclin, N-terminal domain
ChaUn13857.1	STP1-3	-1.91904	0.00358142	GO:0055085||GO:0006810||GO:0008150||GO:0051179||GO:0051234	transmembrane transport||transport||biological_process||localization||establishment of localization	GO:0016021||GO:0005575||GO:0016020||GO:0031224||GO:0044425	integral component of membrane||cellular_component||membrane||intrinsic component of membrane||membrane part	GO:0022857||GO:0003674||GO:0005215	transmembrane transporter activity||molecular_function||transporter activity	--	--	- && Q9ZR04.1 RecName: Full=Putative cyclin-D6-1; AltName: Full=G1/S-specific cyclin-D6-1; Short=CycD6;1 && PF02984:Cyclin, C-terminal domain|PF00134:Cyclin, N-terminal domain
Cha08g013600	GSTU19	-1.88366	1.60557e-10					GO:0005515||GO:0003674||GO:0005488	protein binding||molecular_function||binding	ath00480||ath01100	Glutathione metabolism||Metabolic pathways	- && Q94AA4.1 RecName: Full=ATP-dependent 6-phosphofructokinase 3; Short=ATP-PFK 3; Short=Phosphofructokinase 3; AltName: Full=Phosphohexokinase 3 && PF00365:Phosphofructokinase
Cha05g011620	NCED3-1	-1.86998	5.57649e-05	GO:0055114||GO:0008152||GO:0008150	oxidation-reduction process||metabolic process||biological_process			GO:0016702||GO:0003674||GO:0003824||GO:0016491||GO:0016701||GO:0051213	oxidoreductase activity, acting on single donors with incorporation of molecular oxygen, incorporation of two atoms of oxygen||molecular_function||catalytic activity||oxidoreductase activity||oxidoreductase activity, acting on single donors with incorporation of molecular oxygen||dioxygenase activity	ath00906||ath01100||ath01110	Carotenoid biosynthesis||Metabolic pathways||Biosynthesis of secondary metabolites	- && Q9XG83.1 RecName: Full=Gibberellin 2-beta-dioxygenase; AltName: Full=GA 2-oxidase; AltName: Full=Gibberellin 2-beta-hydroxylase; AltName: Full=Gibberellin 2-oxidase && PF14226:non-haem dioxygenase in morphine synthesis N-terminal|PF03171:2OG-Fe(II) oxygenase superfamily
ChaUn1649.3	GA2OX2-2	-1.84983	9.72798e-22	GO:0055114||GO:0008152||GO:0008150	oxidation-reduction process||metabolic process||biological_process			GO:0016491||GO:0003674||GO:0003824	oxidoreductase activity||molecular_function||catalytic activity	ath00904||ath01110	Diterpenoid biosynthesis||Biosynthesis of secondary metabolites	- && Q41144.1 RecName: Full=Sugar carrier protein C && PF00083:Sugar (and other) transporter
Cha07g013670	GA2OX8-1	-1.82159	6.20387e-10	GO:0055114||GO:0008152||GO:0008150	oxidation-reduction process||metabolic process||biological_process			GO:0016491||GO:0003674||GO:0003824	oxidoreductase activity||molecular_function||catalytic activity	ath00904||ath01110	Diterpenoid biosynthesis||Biosynthesis of secondary metabolites	- && Q41144.1 RecName: Full=Sugar carrier protein C && PF00083:Sugar (and other) transporter
Cha14g010560	PKF3	-1.77042	3.68073e-14	GO:0006096||GO:0008152||GO:0005975||GO:0006082||GO:0006090||GO:0006091||GO:0006139||GO:0006163||GO:0006164||GO:0006165||GO:0006725||GO:0006732||GO:0006733||GO:0006753||GO:0006754||GO:0006757||GO:0006793||GO:0006796||GO:0006807||GO:0008150||GO:0009056||GO:0009058||GO:0009108||GO:0009117||GO:0009123||GO:0009124||GO:0009126||GO:0009127||GO:0009132||GO:0009135||GO:0009141||GO:0009142||GO:0009144||GO:…	glycolytic process||metabolic process||carbohydrate metabolic process||organic acid metabolic process||pyruvate metabolic process||generation of precursor metabolites and energy||nucleobase-containing compound metabolic process||purine nucleotide metabolic process||purine nucleotide biosynthetic process||nucleoside diphosphate phosphorylation||cellular aromatic compound metabolic process||coenzym…			GO:0003872||GO:0003674||GO:0003824||GO:0008443||GO:0016301||GO:0016740||GO:0016772||GO:0016773||GO:0019200	6-phosphofructokinase activity||molecular_function||catalytic activity||phosphofructokinase activity||kinase activity||transferase activity||transferase activity, transferring phosphorus-containing groups||phosphotransferase activity, alcohol group as acceptor||carbohydrate kinase activity	ath00010||ath00030||ath00051||ath00052||ath01100||ath01110||ath01200||ath01230||ath03018	Glycolysis / Gluconeogenesis||Pentose phosphate pathway||Fructose and mannose metabolism||Galactose metabolism||Metabolic pathways||Biosynthesis of secondary metabolites||Carbon metabolism||Biosynthesis of amino acids||RNA degradation	- && O49561.2 RecName: Full=Gibberellin 2-beta-dioxygenase 8; AltName: Full=GA 2-oxidase 8; AltName: Full=Gibberellin 2-beta-hydroxylase 8; AltName: Full=Gibberellin 2-oxidase 8 && PF03171:2OG-Fe(II) oxygenase superfamily|PF14226:non-haem dioxygenase in morphine synthesis N-terminal
Cha02g003440	MSD1	-1.76011	0.00699675	GO:0006801||GO:0055114||GO:0008152||GO:0072593||GO:0008150||GO:0009987||GO:0044237	superoxide metabolic process||oxidation-reduction process||metabolic process||reactive oxygen species metabolic process||biological_process||cellular process||cellular metabolic process			GO:0004784||GO:0046872||GO:0003674||GO:0003824||GO:0016491||GO:0016209||GO:0016721||GO:0005488||GO:0043167||GO:0043169	superoxide dismutase activity||metal ion binding||molecular_function||catalytic activity||oxidoreductase activity||antioxidant activity||oxidoreductase activity, acting on superoxide radicals as acceptor||binding||ion binding||cation binding	ath04146	Peroxisome	- && Q9FGM1.1 RecName: Full=Abscisic acid receptor PYL8; AltName: Full=ABI1-binding protein 1; AltName: Full=PYR1-like protein 8; AltName: Full=Regulatory components of ABA receptor 3 && PF10604:Polyketide cyclase / dehydrase and lipid transport
Cha06g010480	AHP-1	-1.75482	1.58885e-22	GO:0000160||GO:0007165||GO:0035556||GO:0007154||GO:0008150||GO:0009987||GO:0023052||GO:0050789||GO:0050794||GO:0050896||GO:0051716||GO:0065007	phosphorelay signal transduction system||signal transduction||intracellular signal transduction||cell communication||biological_process||cellular process||signaling||regulation of biological process||regulation of cellular process||response to stimulus||cellular response to stimulus||biological regulation			GO:0004871||GO:0003674	signal transducer activity||molecular_function	ath04075	Plant hormone signal transduction	- && O80920.1 RecName: Full=Abscisic acid receptor PYL4; AltName: Full=ABI1-binding protein 2; AltName: Full=PYR1-like protein 4; AltName: Full=Regulatory components of ABA receptor 10 && PF10604:Polyketide cyclase / dehydrase and lipid transport
Cha07g012310	STP1-1	-1.73474	2.44679e-27	GO:0055085||GO:0006810||GO:0008150||GO:0051179||GO:0051234	transmembrane transport||transport||biological_process||localization||establishment of localization	GO:0016021||GO:0005575||GO:0016020||GO:0031224||GO:0044425	integral component of membrane||cellular_component||membrane||intrinsic component of membrane||membrane part	GO:0022857||GO:0003674||GO:0005215	transmembrane transporter activity||molecular_function||transporter activity	--	--	- && Q9FR53.1 RecName: Full=Serine/threonine-protein kinase TOR; AltName: Full=Protein TARGET OF RAPAMYCIN; Short=AtTOR && PF02362:B3 DNA binding domain
ChaUn10382.1	GID1C-3	-1.70592	2.28007e-20	GO:0008152||GO:0008150	metabolic process||biological_process			GO:0016787||GO:0003674||GO:0003824	hydrolase activity||molecular_function||catalytic activity	ath04075	Plant hormone signal transduction	- && Q9SEK2.1 RecName: Full=Hexokinase-1; AltName: Full=NtHxK1 && -
ChaUn4400.3	AHP-2	-1.67786	0.000305778	GO:0000160||GO:0007165||GO:0035556||GO:0007154||GO:0008150||GO:0009987||GO:0023052||GO:0050789||GO:0050794||GO:0050896||GO:0051716||GO:0065007	phosphorelay signal transduction system||signal transduction||intracellular signal transduction||cell communication||biological_process||cellular process||signaling||regulation of biological process||regulation of cellular process||response to stimulus||cellular response to stimulus||biological regulation			GO:0004871||GO:0003674	signal transducer activity||molecular_function	ath04075	Plant hormone signal transduction	- && Q43839.1 RecName: Full=Glucose-6-phosphate 1-dehydrogenase, chloroplastic; Short=G6PD; Flags: Precursor && PF00479:Glucose-6-phosphate dehydrogenase, NAD binding domain|PF02781:Glucose-6-phosphate dehydrogenase, C-terminal domain
Cha02g010860	G6PD4	-1.58871	0.0223626	GO:0006006||GO:0055114||GO:0010112||GO:0008152||GO:0005975||GO:0005996||GO:0008150||GO:0019318||GO:0044238||GO:0044281||GO:0071704||GO:0002376||GO:0002682||GO:0002831||GO:0006952||GO:0006950||GO:0006955||GO:0009605||GO:0009607||GO:0051707||GO:0009627||GO:0009814||GO:0031347||GO:0032101||GO:0043207||GO:0043900||GO:0045087||GO:0045088||GO:0048583||GO:0050776||GO:0050789||GO:0050896||GO:0051704||GO:…	glucose metabolic process||oxidation-reduction process||regulation of systemic acquired resistance||metabolic process||carbohydrate metabolic process||monosaccharide metabolic process||biological_process||hexose metabolic process||primary metabolic process||small molecule metabolic process||organic substance metabolic process||immune system process||regulation of immune system process||regulation…			GO:0004345||GO:0050661||GO:0003674||GO:0003824||GO:0016491||GO:0016614||GO:0016616||GO:0000166||GO:0005488||GO:0036094||GO:0048037||GO:0050662||GO:0097159||GO:1901265||GO:1901363	glucose-6-phosphate dehydrogenase activity||NADP binding||molecular_function||catalytic activity||oxidoreductase activity||oxidoreductase activity, acting on CH-OH group of donors||oxidoreductase activity, acting on the CH-OH group of donors, NAD or NADP as acceptor||nucleotide binding||binding||small molecule binding||cofactor binding||coenzyme binding||organic cyclic compound binding||nucleosid…	ath00030||ath00480||ath01100||ath01110||ath01200	Pentose phosphate pathway||Glutathione metabolism||Metabolic pathways||Biosynthesis of secondary metabolites||Carbon metabolism	- && Q03666.1 RecName: Full=Probable glutathione S-transferase; AltName: Full=Auxin-induced protein PCNT107 && PF13410:Glutathione S-transferase, C-terminal domain|PF02798:Glutathione S-transferase, N-terminal domain
ChaUn15780.2	ERD9	-1.5518	4.41656e-21					GO:0005515||GO:0003674||GO:0005488	protein binding||molecular_function||binding	ath00480||ath01100	Glutathione metabolism||Metabolic pathways	- && Q9M6E8.1 RecName: Full=9-cis-epoxycarotenoid dioxygenase NCED1, chloroplastic; AltName: Full=PvNCED1; Flags: Precursor && PF03055:Retinal pigment epithelial membrane protein
Cha07g008300	GA2OX2-1	-1.51663	0.000843324	GO:0055114||GO:0008152||GO:0008150	oxidation-reduction process||metabolic process||biological_process			GO:0016491||GO:0003674||GO:0003824	oxidoreductase activity||molecular_function||catalytic activity	ath00904||ath01110	Diterpenoid biosynthesis||Biosynthesis of secondary metabolites	- && Q9SYM4.1 RecName: Full=Alpha,alpha-trehalose-phosphate synthase [UDP-forming] 1; AltName: Full=Trehalose-6-phosphate synthase 1; Short=AtTPS1 && PF02358:Trehalose-phosphatase|PF00982:Glycosyltransferase family 20
Cha13g011510	B-ARR-2	-1.51402	3.67425e-05	--	--	--	--	--	--	ath04075	Plant hormone signal transduction	- && O49561.2 RecName: Full=Gibberellin 2-beta-dioxygenase 8; AltName: Full=GA 2-oxidase 8; AltName: Full=Gibberellin 2-beta-hydroxylase 8; AltName: Full=Gibberellin 2-oxidase 8 && PF03171:2OG-Fe(II) oxygenase superfamily|PF14226:non-haem dioxygenase in morphine synthesis N-terminal
Cha09g013280	GSTU8	-1.50042	0.000622685					GO:0005515||GO:0003674||GO:0005488	protein binding||molecular_function||binding	ath00480||ath01100	Glutathione metabolism||Metabolic pathways	- && Q41140.1 RecName: Full=Pyrophosphate--fructose 6-phosphate 1-phosphotransferase subunit alpha; Short=PFP; AltName: Full=6-phosphofructokinase, pyrophosphate dependent; AltName: Full=PPi-PFK; AltName: Full=Pyrophosphate-dependent 6-phosphofructose-1-kinase && PF00365:Phosphofructokinase
Cha14g009840	HAB1	-1.45318	5.22075e-26					GO:0003824||GO:0003674	catalytic activity||molecular_function	ath04016||ath04075	MAPK signaling pathway - plant||Plant hormone signal transduction	- && Q10QA2.1 RecName: Full=Cyclin-D5-3; AltName: Full=G1/S-specific cyclin-D5-3; Short=CycD5;3 && PF02984:Cyclin, C-terminal domain|PF00134:Cyclin, N-terminal domain
ChaUn20237.1	GID1C-4	-1.42053	0.0359936	GO:0008152||GO:0008150	metabolic process||biological_process			GO:0016787||GO:0003674||GO:0003824	hydrolase activity||molecular_function||catalytic activity	ath04075	Plant hormone signal transduction	- && Q8L9J7.1 RecName: Full=Bidirectional sugar transporter SWEET1; Short=AtSWEET1; AltName: Full=Protein SUGARS WILL EVENTUALLY BE EXPORTED TRANSPORTERS 1 && PF03083:Sugar efflux transporter for intercellular exchange
Cha14g005150	PYR1	-1.38354	4.6566e-08	--	--	--	--	--	--	ath04016||ath04075	MAPK signaling pathway - plant||Plant hormone signal transduction	- && O04922.1 RecName: Full=Probable glutathione peroxidase 2 && PF00255:Glutathione peroxidase
Cha08g013770	NCED3-2	-1.35971	2.42799e-06	GO:0055114||GO:0008152||GO:0008150	oxidation-reduction process||metabolic process||biological_process			GO:0016702||GO:0003674||GO:0003824||GO:0016491||GO:0016701||GO:0051213	oxidoreductase activity, acting on single donors with incorporation of molecular oxygen, incorporation of two atoms of oxygen||molecular_function||catalytic activity||oxidoreductase activity||oxidoreductase activity, acting on single donors with incorporation of molecular oxygen||dioxygenase activity	ath00906||ath01100||ath01110	Carotenoid biosynthesis||Metabolic pathways||Biosynthesis of secondary metabolites	- && Q9LIR6.1 RecName: Full=Beta-amylase 1, chloroplastic; AltName: Full=1,4-alpha-D-glucan maltohydrolase; AltName: Full=Beta-amylase 7; AltName: Full=Thioredoxin-regulated beta-amylase; Short=TR-BAMY; Flags: Precursor && PF01373:Glycosyl hydrolase family 14
Cha01g019800	SNRK2.3-1	-1.30283	6.35443e-15	GO:0006468||GO:0008152||GO:0006464||GO:0006793||GO:0006796||GO:0006807||GO:0008150||GO:0009987||GO:0016310||GO:0019538||GO:0036211||GO:0043170||GO:0043412||GO:0044237||GO:0044238||GO:0044260||GO:0044267||GO:0071704||GO:1901564	protein phosphorylation||metabolic process||cellular protein modification process||phosphorus metabolic process||phosphate-containing compound metabolic process||nitrogen compound metabolic process||biological_process||cellular process||phosphorylation||protein metabolic process||protein modification process||macromolecule metabolic process||macromolecule modification||cellular metabolic process|…			GO:0004672||GO:0005524||GO:0003674||GO:0003824||GO:0016301||GO:0016740||GO:0016772||GO:0016773||GO:0140096||GO:0000166||GO:0005488||GO:0008144||GO:0017076||GO:0030554||GO:0032553||GO:0032555||GO:0032559||GO:0035639||GO:0036094||GO:0043167||GO:0043168||GO:0097159||GO:0097367||GO:1901265||GO:1901363	protein kinase activity||ATP binding||molecular_function||catalytic activity||kinase activity||transferase activity||transferase activity, transferring phosphorus-containing groups||phosphotransferase activity, alcohol group as acceptor||catalytic activity, acting on a protein||nucleotide binding||binding||drug binding||purine nucleotide binding||adenyl nucleotide binding||ribonucleotide binding|…	ath04016||ath04075	MAPK signaling pathway - plant||Plant hormone signal transduction	- && O23024.1 RecName: Full=Probable indole-3-pyruvate monooxygenase YUCCA3; AltName: Full=Flavin-containing monooxygenase YUCCA3 && PF00743:Flavin-binding monooxygenase-like
Cha06g010500	GID1C-2	-1.29921	2.19114e-22	GO:0008152||GO:0008150	metabolic process||biological_process			GO:0016787||GO:0003674||GO:0003824	hydrolase activity||molecular_function||catalytic activity	ath04075	Plant hormone signal transduction	- && Q03664.1 RecName: Full=Probable glutathione S-transferase; AltName: Full=Auxin-induced protein PCNT103 && PF13410:Glutathione S-transferase, C-terminal domain|PF13417:Glutathione S-transferase, N-terminal domain
Cha09g013230	BMY7	-1.26639	6.65862e-13	GO:0000272||GO:0008152||GO:0005975||GO:0005976||GO:0008150||GO:0009056||GO:0009057||GO:0016052||GO:0043170||GO:0044238||GO:0071704||GO:1901575	polysaccharide catabolic process||metabolic process||carbohydrate metabolic process||polysaccharide metabolic process||biological_process||catabolic process||macromolecule catabolic process||carbohydrate catabolic process||macromolecule metabolic process||primary metabolic process||organic substance metabolic process||organic substance catabolic process			GO:0016161||GO:0003674||GO:0003824||GO:0004553||GO:0016160||GO:0016787||GO:0016798	beta-amylase activity||molecular_function||catalytic activity||hydrolase activity, hydrolyzing O-glycosyl compounds||amylase activity||hydrolase activity||hydrolase activity, acting on glycosyl bonds	ath00500||ath01100||ath01110	Starch and sucrose metabolism||Metabolic pathways||Biosynthesis of secondary metabolites	- && Q94ID2.2 RecName: Full=Adenylate isopentenyltransferase 5, chloroplastic; Short=AtIPT5; AltName: Full=Adenylate dimethylallyltransferase 5; AltName: Full=Cytokinin synthase 5; Flags: Precursor && PF01715:IPP transferase
Cha02g008940	GID1C-1	-1.2284	5.14204e-07	GO:0008152||GO:0008150	metabolic process||biological_process			GO:0016787||GO:0003674||GO:0003824	hydrolase activity||molecular_function||catalytic activity	ath04075	Plant hormone signal transduction	- && Q9ZNV9.1 RecName: Full=Histidine-containing phosphotransfer protein 1 && PF01627:Hpt domain
Cha08g004350	PYL4-2	-1.11772	0.000392141	--	--	--	--	--	--	ath04016||ath04075	MAPK signaling pathway - plant||Plant hormone signal transduction	- && Q940D0.2 RecName: Full=Two-component response regulator ARR1 && PF00249:Myb-like DNA-binding domain|PF00072:Response regulator receiver domain
Cha11g002630	LAX2-2	-1.11451	1.49412e-07	--	--	--	--	--	--	ath04075	Plant hormone signal transduction	- && Q8S4W7.1 RecName: Full=DELLA protein GAI1; AltName: Full=Gibberellic acid-insensitive mutant protein 1; AltName: Full=VvGAI1 && PF03514:GRAS domain family
Cha11g011840	GPX4	-1.11409	5.68314e-20	GO:0006979||GO:0055114||GO:0006950||GO:0008150||GO:0050896||GO:0008152	response to oxidative stress||oxidation-reduction process||response to stress||biological_process||response to stimulus||metabolic process			GO:0004602||GO:0003674||GO:0003824||GO:0004601||GO:0016491||GO:0016209||GO:0016684	glutathione peroxidase activity||molecular_function||catalytic activity||peroxidase activity||oxidoreductase activity||antioxidant activity||oxidoreductase activity, acting on peroxide as acceptor	ath00480||ath00590||ath01100	Glutathione metabolism||Arachidonic acid metabolism||Metabolic pathways	- && O80920.1 RecName: Full=Abscisic acid receptor PYL4; AltName: Full=ABI1-binding protein 2; AltName: Full=PYR1-like protein 4; AltName: Full=Regulatory components of ABA receptor 10 && PF10604:Polyketide cyclase / dehydrase and lipid transport
Cha12g011210	TPS6	-1.0947	4.76712e-24	GO:0005992||GO:0008152||GO:0005975||GO:0005984||GO:0005991||GO:0008150||GO:0009058||GO:0009311||GO:0009312||GO:0009987||GO:0016051||GO:0034637||GO:0044237||GO:0044238||GO:0044249||GO:0044262||GO:0046351||GO:0071704||GO:1901576	trehalose biosynthetic process||metabolic process||carbohydrate metabolic process||disaccharide metabolic process||trehalose metabolic process||biological_process||biosynthetic process||oligosaccharide metabolic process||oligosaccharide biosynthetic process||cellular process||carbohydrate biosynthetic process||cellular carbohydrate biosynthetic process||cellular metabolic process||primary metabol…			GO:0003824||GO:0003674	catalytic activity||molecular_function	ath00500||ath01100||ath01110	Starch and sucrose metabolism||Metabolic pathways||Biosynthesis of secondary metabolites	- && Q2RAK2.1 RecName: Full=Pyruvate kinase 1, cytosolic; Short=OsPK1 >B8BJ39.1 RecName: Full=Pyruvate kinase 1, cytosolic; Short=OsPK1 && PF02887:Pyruvate kinase, alpha/beta domain|PF00224:Pyruvate kinase, barrel domain
Cha06g008840	RCAR1-2	-1.01121	8.84091e-14	--	--	--	--	--	--	ath04016||ath04075	MAPK signaling pathway - plant||Plant hormone signal transduction	- && Q9FR53.1 RecName: Full=Serine/threonine-protein kinase TOR; AltName: Full=Protein TARGET OF RAPAMYCIN; Short=AtTOR && PF02259:FAT domain
ChaUn30813.1	PKF4	1.03888	0.00971824	GO:0006096||GO:0008152||GO:0005975||GO:0006082||GO:0006090||GO:0006091||GO:0006139||GO:0006163||GO:0006164||GO:0006165||GO:0006725||GO:0006732||GO:0006733||GO:0006753||GO:0006754||GO:0006757||GO:0006793||GO:0006796||GO:0006807||GO:0008150||GO:0009056||GO:0009058||GO:0009108||GO:0009117||GO:0009123||GO:0009124||GO:0009126||GO:0009127||GO:0009132||GO:0009135||GO:0009141||GO:0009142||GO:0009144||GO:…	glycolytic process||metabolic process||carbohydrate metabolic process||organic acid metabolic process||pyruvate metabolic process||generation of precursor metabolites and energy||nucleobase-containing compound metabolic process||purine nucleotide metabolic process||purine nucleotide biosynthetic process||nucleoside diphosphate phosphorylation||cellular aromatic compound metabolic process||coenzym…			GO:0003872||GO:0003674||GO:0003824||GO:0008443||GO:0016301||GO:0016740||GO:0016772||GO:0016773||GO:0019200	6-phosphofructokinase activity||molecular_function||catalytic activity||phosphofructokinase activity||kinase activity||transferase activity||transferase activity, transferring phosphorus-containing groups||phosphotransferase activity, alcohol group as acceptor||carbohydrate kinase activity	ath00010||ath00030||ath00051||ath00052||ath01100||ath01110||ath01200||ath01230||ath03018	Glycolysis / Gluconeogenesis||Pentose phosphate pathway||Fructose and mannose metabolism||Galactose metabolism||Metabolic pathways||Biosynthesis of secondary metabolites||Carbon metabolism||Biosynthesis of amino acids||RNA degradation	- && Q9SQ80.1 RecName: Full=Gibberellin 2-beta-dioxygenase 1; AltName: Full=GA 2-oxidase 1; AltName: Full=Gibberellin 2-beta-hydroxylase 1; AltName: Full=Gibberellin 2-oxidase 1; AltName: Full=Protein SLENDER && PF03171:2OG-Fe(II) oxygenase superfamily|PF14226:non-haem dioxygenase in morphine synthesis N-terminal
Cha12g007890	BMY4	1.06321	0.00590183	GO:0000272||GO:0008152||GO:0005975||GO:0005976||GO:0008150||GO:0009056||GO:0009057||GO:0016052||GO:0043170||GO:0044238||GO:0071704||GO:1901575	polysaccharide catabolic process||metabolic process||carbohydrate metabolic process||polysaccharide metabolic process||biological_process||catabolic process||macromolecule catabolic process||carbohydrate catabolic process||macromolecule metabolic process||primary metabolic process||organic substance metabolic process||organic substance catabolic process			GO:0016161||GO:0003674||GO:0003824||GO:0004553||GO:0016160||GO:0016787||GO:0016798	beta-amylase activity||molecular_function||catalytic activity||hydrolase activity, hydrolyzing O-glycosyl compounds||amylase activity||hydrolase activity||hydrolase activity, acting on glycosyl bonds	ath00500||ath01100||ath01110	Starch and sucrose metabolism||Metabolic pathways||Biosynthesis of secondary metabolites	- && Q9LRR7.1 RecName: Full=9-cis-epoxycarotenoid dioxygenase NCED3, chloroplastic; Short=AtNCED3; AltName: Full=Protein SALT TOLERANT 1; Flags: Precursor && PF03055:Retinal pigment epithelial membrane protein
ChaUn14199.1	SWEET1-2	1.10071	0.000286496			GO:0016021||GO:0005575||GO:0016020||GO:0031224||GO:0044425	integral component of membrane||cellular_component||membrane||intrinsic component of membrane||membrane part			--	--	- && Q940G6.1 RecName: Full=Gibberellin receptor GID1C; AltName: Full=AtCXE19; AltName: Full=Carboxylesterase 19; AltName: Full=GID1-like protein 3; AltName: Full=Protein GA INSENSITIVE DWARF 1C; Short=AtGID1C && PF07859:alpha/beta hydrolase fold
Cha09g017040	B-ARR-1	1.13511	1.35992e-08	GO:0000160||GO:0007165||GO:0035556||GO:0007154||GO:0008150||GO:0009987||GO:0023052||GO:0050789||GO:0050794||GO:0050896||GO:0051716||GO:0065007	phosphorelay signal transduction system||signal transduction||intracellular signal transduction||cell communication||biological_process||cellular process||signaling||regulation of biological process||regulation of cellular process||response to stimulus||cellular response to stimulus||biological regulation			GO:0003677||GO:0003674||GO:0003676||GO:0005488||GO:0097159||GO:1901363	DNA binding||molecular_function||nucleic acid binding||binding||organic cyclic compound binding||heterocyclic compound binding	ath04075	Plant hormone signal transduction	- && Q9ZW24.1 RecName: Full=Glutathione S-transferase U7; Short=AtGSTU7; AltName: Full=GST class-tau member 7; AltName: Full=Glutathione S-transferase 25 && PF02798:Glutathione S-transferase, N-terminal domain
ChaUn5907.3	GAI	1.33055	1.13586e-28	--	--	--	--	--	--	ath04075	Plant hormone signal transduction	- && Q9FKG3.1 RecName: Full=ATP-dependent 6-phosphofructokinase 4, chloroplastic; Short=ATP-PFK 4; Short=Phosphofructokinase 4; AltName: Full=Phosphohexokinase 4; Flags: Precursor && PF00365:Phosphofructokinase
Cha02g019040	LOG5	1.42788	1.06585e-12	--	--	--	--	--	--	--	--	- && Q9ZNV9.1 RecName: Full=Histidine-containing phosphotransfer protein 1 && PF01627:Hpt domain
Cha05g001270	PP2CA	1.42822	0.0207061					GO:0003824||GO:0003674	catalytic activity||molecular_function	ath04016||ath04075	MAPK signaling pathway - plant||Plant hormone signal transduction	- && Q9SSC9.2 RecName: Full=Pseudo histidine-containing phosphotransfer protein 6; AltName: Full=Histidine-containing phosphotransfer protein 6 && -
Cha14g000690	NCED1-1	1.53106	0.000570428	GO:0055114||GO:0008152||GO:0008150	oxidation-reduction process||metabolic process||biological_process			GO:0016702||GO:0003674||GO:0003824||GO:0016491||GO:0016701||GO:0051213	oxidoreductase activity, acting on single donors with incorporation of molecular oxygen, incorporation of two atoms of oxygen||molecular_function||catalytic activity||oxidoreductase activity||oxidoreductase activity, acting on single donors with incorporation of molecular oxygen||dioxygenase activity	ath00906||ath01100||ath01110	Carotenoid biosynthesis||Metabolic pathways||Biosynthesis of secondary metabolites	- && Q8S4W7.1 RecName: Full=DELLA protein GAI1; AltName: Full=Gibberellic acid-insensitive mutant protein 1; AltName: Full=VvGAI1 && PF03514:GRAS domain family|PF12041:Transcriptional regulator DELLA protein N terminal
Cha14g003450	LOG8	1.55182	6.11947e-10	--	--	--	--	--	--	--	--	- && Q9LTS3.1 RecName: Full=Cytokinin dehydrogenase 3; AltName: Full=Cytokinin oxidase 3; Short=AtCKX3; Short=CKO 3; Flags: Precursor && PF01565:FAD binding domain|PF09265:Cytokinin dehydrogenase 1, FAD and cytokinin binding
Cha09g013250	YUC3	1.71618	9.71027e-05	GO:0055114||GO:0008152||GO:0008150	oxidation-reduction process||metabolic process||biological_process			GO:0004499||GO:0050660||GO:0050661||GO:0016491||GO:0003674||GO:0003824||GO:0004497||GO:0016705||GO:0016709||GO:0000166||GO:0005488||GO:0036094||GO:0043167||GO:0043168||GO:0048037||GO:0050662||GO:0097159||GO:1901265||GO:1901363	N,N-dimethylaniline monooxygenase activity||flavin adenine dinucleotide binding||NADP binding||oxidoreductase activity||molecular_function||catalytic activity||monooxygenase activity||oxidoreductase activity, acting on paired donors, with incorporation or reduction of molecular oxygen||oxidoreductase activity, acting on paired donors, with incorporation or reduction of molecular oxygen, NAD(P)H a…	ath00380||ath01100	Tryptophan metabolism||Metabolic pathways	- && Q9ZW24.1 RecName: Full=Glutathione S-transferase U7; Short=AtGSTU7; AltName: Full=GST class-tau member 7; AltName: Full=Glutathione S-transferase 25 && PF02798:Glutathione S-transferase, N-terminal domain
Cha08g012930	G6PD1	1.72708	7.56183e-18	GO:0006006||GO:0055114||GO:0008152||GO:0005975||GO:0005996||GO:0008150||GO:0019318||GO:0044238||GO:0044281||GO:0071704	glucose metabolic process||oxidation-reduction process||metabolic process||carbohydrate metabolic process||monosaccharide metabolic process||biological_process||hexose metabolic process||primary metabolic process||small molecule metabolic process||organic substance metabolic process			GO:0004345||GO:0050661||GO:0003674||GO:0003824||GO:0016491||GO:0016614||GO:0016616||GO:0000166||GO:0005488||GO:0036094||GO:0048037||GO:0050662||GO:0097159||GO:1901265||GO:1901363	glucose-6-phosphate dehydrogenase activity||NADP binding||molecular_function||catalytic activity||oxidoreductase activity||oxidoreductase activity, acting on CH-OH group of donors||oxidoreductase activity, acting on the CH-OH group of donors, NAD or NADP as acceptor||nucleotide binding||binding||small molecule binding||cofactor binding||coenzyme binding||organic cyclic compound binding||nucleosid…	ath00030||ath00480||ath01100||ath01110||ath01200	Pentose phosphate pathway||Glutathione metabolism||Metabolic pathways||Biosynthesis of secondary metabolites||Carbon metabolism	- && Q9FQA3.1 RecName: Full=Glutathione transferase GST 23; AltName: Full=Glutathione transferase GST 36 && PF00043:Glutathione S-transferase, C-terminal domain|PF02798:Glutathione S-transferase, N-terminal domain
Cha09g003380	CYCD5;3	1.84291	1.17485e-22			GO:0005634||GO:0005622||GO:0005575||GO:0005623||GO:0043231||GO:0043226||GO:0043227||GO:0043229||GO:0044424||GO:0044464	nucleus||intracellular||cellular_component||cell||intracellular membrane-bounded organelle||organelle||membrane-bounded organelle||intracellular organelle||intracellular part||cell part			ath04075	Plant hormone signal transduction	- && O49561.2 RecName: Full=Gibberellin 2-beta-dioxygenase 8; AltName: Full=GA 2-oxidase 8; AltName: Full=Gibberellin 2-beta-hydroxylase 8; AltName: Full=Gibberellin 2-oxidase 8 && PF14226:non-haem dioxygenase in morphine synthesis N-terminal|PF03171:2OG-Fe(II) oxygenase superfamily
Cha06g003150	ZHD4	1.91235	1.26955e-31					GO:0003677||GO:0003674||GO:0003676||GO:0005488||GO:0097159||GO:1901363	DNA binding||molecular_function||nucleic acid binding||binding||organic cyclic compound binding||heterocyclic compound binding	--	--	- && Q9FQA3.1 RecName: Full=Glutathione transferase GST 23; AltName: Full=Glutathione transferase GST 36 && PF02798:Glutathione S-transferase, N-terminal domain|PF00043:Glutathione S-transferase, C-terminal domain
Cha05g013500	CKX1-1	1.94888	0.0142304	GO:0055114||GO:0009690||GO:0008152||GO:0008150||GO:0006725||GO:0006807||GO:0009308||GO:0009987||GO:0010817||GO:0034754||GO:0042445||GO:0044237||GO:0046483||GO:0065007||GO:0065008||GO:0071704||GO:1901564	oxidation-reduction process||cytokinin metabolic process||metabolic process||biological_process||cellular aromatic compound metabolic process||nitrogen compound metabolic process||amine metabolic process||cellular process||regulation of hormone levels||cellular hormone metabolic process||hormone metabolic process||cellular metabolic process||heterocycle metabolic process||biological regulation||r…			GO:0016491||GO:0050660||GO:0003824||GO:0016614||GO:0019139||GO:0003674||GO:0000166||GO:0005488||GO:0036094||GO:0043167||GO:0043168||GO:0048037||GO:0050662||GO:0097159||GO:1901265||GO:1901363||GO:0016645	oxidoreductase activity||flavin adenine dinucleotide binding||catalytic activity||oxidoreductase activity, acting on CH-OH group of donors||cytokinin dehydrogenase activity||molecular_function||nucleotide binding||binding||small molecule binding||ion binding||anion binding||cofactor binding||coenzyme binding||organic cyclic compound binding||nucleoside phosphate binding||heterocyclic compound bin…	ath00908	Zeatin biosynthesis	- && P17859.1 RecName: Full=Alpha-amylase; AltName: Full=1,4-alpha-D-glucan glucanohydrolase; Flags: Precursor && PF07821:Alpha-amylase C-terminal beta-sheet domain|PF00128:Alpha amylase, catalytic domain
ChaUn8759.2	GA2OX8-3	1.95935	2.7556e-11	GO:0055114||GO:0008152||GO:0008150	oxidation-reduction process||metabolic process||biological_process			GO:0016491||GO:0003674||GO:0003824	oxidoreductase activity||molecular_function||catalytic activity	ath00904||ath01110	Diterpenoid biosynthesis||Biosynthesis of secondary metabolites	- && O04922.1 RecName: Full=Probable glutathione peroxidase 2 && PF00255:Glutathione peroxidase
Cha03g012850	OST1	1.96667	4.56925e-17	GO:0006468||GO:0008152||GO:0006464||GO:0006793||GO:0006796||GO:0006807||GO:0008150||GO:0009987||GO:0016310||GO:0019538||GO:0036211||GO:0043170||GO:0043412||GO:0044237||GO:0044238||GO:0044260||GO:0044267||GO:0071704||GO:1901564	protein phosphorylation||metabolic process||cellular protein modification process||phosphorus metabolic process||phosphate-containing compound metabolic process||nitrogen compound metabolic process||biological_process||cellular process||phosphorylation||protein metabolic process||protein modification process||macromolecule metabolic process||macromolecule modification||cellular metabolic process|…			GO:0004672||GO:0005524||GO:0003674||GO:0003824||GO:0016301||GO:0016740||GO:0016772||GO:0016773||GO:0140096||GO:0000166||GO:0005488||GO:0008144||GO:0017076||GO:0030554||GO:0032553||GO:0032555||GO:0032559||GO:0035639||GO:0036094||GO:0043167||GO:0043168||GO:0097159||GO:0097367||GO:1901265||GO:1901363	protein kinase activity||ATP binding||molecular_function||catalytic activity||kinase activity||transferase activity||transferase activity, transferring phosphorus-containing groups||phosphotransferase activity, alcohol group as acceptor||catalytic activity, acting on a protein||nucleotide binding||binding||drug binding||purine nucleotide binding||adenyl nucleotide binding||ribonucleotide binding|…	ath04016||ath04075	MAPK signaling pathway - plant||Plant hormone signal transduction	- && Q67YU0.1 RecName: Full=Cytokinin dehydrogenase 5; AltName: Full=Cytokinin oxidase 5; Short=AtCKX5; Short=AtCKX6; Short=CKO5; Flags: Precursor && PF09265:Cytokinin dehydrogenase 1, FAD and cytokinin binding
ChaUn12270.2	PK2-2	1.96746	1.61355e-21	GO:0006096||GO:0008152||GO:0005975||GO:0006082||GO:0006090||GO:0006091||GO:0006139||GO:0006163||GO:0006164||GO:0006165||GO:0006725||GO:0006732||GO:0006733||GO:0006753||GO:0006754||GO:0006757||GO:0006793||GO:0006796||GO:0006807||GO:0008150||GO:0009056||GO:0009058||GO:0009108||GO:0009117||GO:0009123||GO:0009124||GO:0009126||GO:0009127||GO:0009132||GO:0009135||GO:0009141||GO:0009142||GO:0009144||GO:…	glycolytic process||metabolic process||carbohydrate metabolic process||organic acid metabolic process||pyruvate metabolic process||generation of precursor metabolites and energy||nucleobase-containing compound metabolic process||purine nucleotide metabolic process||purine nucleotide biosynthetic process||nucleoside diphosphate phosphorylation||cellular aromatic compound metabolic process||coenzym…			GO:0003824||GO:0000287||GO:0004743||GO:0030955||GO:0003674||GO:0005488||GO:0046872||GO:0043167||GO:0043169||GO:0016740||GO:0016772||GO:0016773||GO:0031420	catalytic activity||magnesium ion binding||pyruvate kinase activity||potassium ion binding||molecular_function||binding||metal ion binding||ion binding||cation binding||transferase activity||transferase activity, transferring phosphorus-containing groups||phosphotransferase activity, alcohol group as acceptor||alkali metal ion binding	ath00010||ath00230||ath00620||ath01100||ath01110||ath01200||ath01230	Glycolysis / Gluconeogenesis||Purine metabolism||Pyruvate metabolism||Metabolic pathways||Biosynthesis of secondary metabolites||Carbon metabolism||Biosynthesis of amino acids	- && Q9FEL6.1 RecName: Full=Auxin transporter-like protein 3; AltName: Full=AUX1-like protein 3; AltName: Full=MtLAX3 && -
novel.15657	SNRK2.3-2	2.06926	0.0198753	GO:0006468||GO:0008152||GO:0006464||GO:0006793||GO:0006796||GO:0006807||GO:0008150||GO:0009987||GO:0016310||GO:0019538||GO:0036211||GO:0043170||GO:0043412||GO:0044237||GO:0044238||GO:0044260||GO:0044267||GO:0071704||GO:1901564	protein phosphorylation||metabolic process||cellular protein modification process||phosphorus metabolic process||phosphate-containing compound metabolic process||nitrogen compound metabolic process||biological_process||cellular process||phosphorylation||protein metabolic process||protein modification process||macromolecule metabolic process||macromolecule modification||cellular metabolic process|…			GO:0004672||GO:0005524||GO:0003674||GO:0003824||GO:0016301||GO:0016740||GO:0016772||GO:0016773||GO:0140096||GO:0000166||GO:0005488||GO:0008144||GO:0017076||GO:0030554||GO:0032553||GO:0032555||GO:0032559||GO:0035639||GO:0036094||GO:0043167||GO:0043168||GO:0097159||GO:0097367||GO:1901265||GO:1901363	protein kinase activity||ATP binding||molecular_function||catalytic activity||kinase activity||transferase activity||transferase activity, transferring phosphorus-containing groups||phosphotransferase activity, alcohol group as acceptor||catalytic activity, acting on a protein||nucleotide binding||binding||drug binding||purine nucleotide binding||adenyl nucleotide binding||ribonucleotide binding|…	ath04016||ath04075	MAPK signaling pathway - plant||Plant hormone signal transduction	- && Q9FR53.1 RecName: Full=Serine/threonine-protein kinase TOR; AltName: Full=Protein TARGET OF RAPAMYCIN; Short=AtTOR && PF02259:FAT domain
ChaUn10293.4	SWEET17	2.15198	8.96476e-08			GO:0016021||GO:0005575||GO:0016020||GO:0031224||GO:0044425	integral component of membrane||cellular_component||membrane||intrinsic component of membrane||membrane part			--	--	- && Q9ZW21.1 RecName: Full=Probable protein phosphatase 2C 24; Short=AtPP2C24 && -
novel.12294	TOR-1	2.31337	0.028822					GO:0005515||GO:0003674||GO:0005488	protein binding||molecular_function||binding	ath04136	Autophagy - other	- && Q5JLP4.1 RecName: Full=Cytokinin dehydrogenase 4; AltName: Full=Cytokinin oxidase 4; Short=OsCKX4; Flags: Precursor && -
novel.13281	PFK3-3	2.33355	0.0452022	GO:0006096||GO:0008152||GO:0005975||GO:0006082||GO:0006090||GO:0006091||GO:0006139||GO:0006163||GO:0006164||GO:0006165||GO:0006725||GO:0006732||GO:0006733||GO:0006753||GO:0006754||GO:0006757||GO:0006793||GO:0006796||GO:0006807||GO:0008150||GO:0009056||GO:0009058||GO:0009108||GO:0009117||GO:0009123||GO:0009124||GO:0009126||GO:0009127||GO:0009132||GO:0009135||GO:0009141||GO:0009142||GO:0009144||GO:…	glycolytic process||metabolic process||carbohydrate metabolic process||organic acid metabolic process||pyruvate metabolic process||generation of precursor metabolites and energy||nucleobase-containing compound metabolic process||purine nucleotide metabolic process||purine nucleotide biosynthetic process||nucleoside diphosphate phosphorylation||cellular aromatic compound metabolic process||coenzym…			GO:0003872||GO:0003674||GO:0003824||GO:0008443||GO:0016301||GO:0016740||GO:0016772||GO:0016773||GO:0019200	6-phosphofructokinase activity||molecular_function||catalytic activity||phosphofructokinase activity||kinase activity||transferase activity||transferase activity, transferring phosphorus-containing groups||phosphotransferase activity, alcohol group as acceptor||carbohydrate kinase activity	ath00010||ath00030||ath00051||ath00052||ath01100||ath01110||ath01200||ath01230||ath03018	Glycolysis / Gluconeogenesis||Pentose phosphate pathway||Fructose and mannose metabolism||Galactose metabolism||Metabolic pathways||Biosynthesis of secondary metabolites||Carbon metabolism||Biosynthesis of amino acids||RNA degradation	- && Q94AA4.1 RecName: Full=ATP-dependent 6-phosphofructokinase 3; Short=ATP-PFK 3; Short=Phosphofructokinase 3; AltName: Full=Phosphohexokinase 3 && PF00365:Phosphofructokinase
Cha07g007170	PFK3-2	2.38044	9.05489e-05	GO:0006096||GO:0008152||GO:0005975||GO:0006082||GO:0006090||GO:0006091||GO:0006139||GO:0006163||GO:0006164||GO:0006165||GO:0006725||GO:0006732||GO:0006733||GO:0006753||GO:0006754||GO:0006757||GO:0006793||GO:0006796||GO:0006807||GO:0008150||GO:0009056||GO:0009058||GO:0009108||GO:0009117||GO:0009123||GO:0009124||GO:0009126||GO:0009127||GO:0009132||GO:0009135||GO:0009141||GO:0009142||GO:0009144||GO:…	glycolytic process||metabolic process||carbohydrate metabolic process||organic acid metabolic process||pyruvate metabolic process||generation of precursor metabolites and energy||nucleobase-containing compound metabolic process||purine nucleotide metabolic process||purine nucleotide biosynthetic process||nucleoside diphosphate phosphorylation||cellular aromatic compound metabolic process||coenzym…			GO:0003872||GO:0003674||GO:0003824||GO:0008443||GO:0016301||GO:0016740||GO:0016772||GO:0016773||GO:0019200	6-phosphofructokinase activity||molecular_function||catalytic activity||phosphofructokinase activity||kinase activity||transferase activity||transferase activity, transferring phosphorus-containing groups||phosphotransferase activity, alcohol group as acceptor||carbohydrate kinase activity	ath00010||ath00030||ath00051||ath00052||ath01100||ath01110||ath01200||ath01230||ath03018	Glycolysis / Gluconeogenesis||Pentose phosphate pathway||Fructose and mannose metabolism||Galactose metabolism||Metabolic pathways||Biosynthesis of secondary metabolites||Carbon metabolism||Biosynthesis of amino acids||RNA degradation	- && Q9ZW21.1 RecName: Full=Probable protein phosphatase 2C 24; Short=AtPP2C24 && -
ChaUn5329.1	AHP-3	2.45484	9.9498e-07	GO:0000160||GO:0007165||GO:0035556||GO:0007154||GO:0008150||GO:0009987||GO:0023052||GO:0050789||GO:0050794||GO:0050896||GO:0051716||GO:0065007	phosphorelay signal transduction system||signal transduction||intracellular signal transduction||cell communication||biological_process||cellular process||signaling||regulation of biological process||regulation of cellular process||response to stimulus||cellular response to stimulus||biological regulation			GO:0004871||GO:0003674	signal transducer activity||molecular_function	ath04075	Plant hormone signal transduction	- && Q9C5U1.1 RecName: Full=Histidine kinase 3; AltName: Full=Arabidopsis histidine kinase 3; Short=AtHK3; AltName: Full=Protein AUTHENTIC HIS-KINASE 3; AltName: Full=Protein ORESARA 12 && -
Cha04g018590	PFK3-1	2.49527	3.60319e-05	GO:0006096||GO:0008152||GO:0005975||GO:0006082||GO:0006090||GO:0006091||GO:0006139||GO:0006163||GO:0006164||GO:0006165||GO:0006725||GO:0006732||GO:0006733||GO:0006753||GO:0006754||GO:0006757||GO:0006793||GO:0006796||GO:0006807||GO:0008150||GO:0009056||GO:0009058||GO:0009108||GO:0009117||GO:0009123||GO:0009124||GO:0009126||GO:0009127||GO:0009132||GO:0009135||GO:0009141||GO:0009142||GO:0009144||GO:…	glycolytic process||metabolic process||carbohydrate metabolic process||organic acid metabolic process||pyruvate metabolic process||generation of precursor metabolites and energy||nucleobase-containing compound metabolic process||purine nucleotide metabolic process||purine nucleotide biosynthetic process||nucleoside diphosphate phosphorylation||cellular aromatic compound metabolic process||coenzym…			GO:0003872||GO:0003674||GO:0003824||GO:0008443||GO:0016301||GO:0016740||GO:0016772||GO:0016773||GO:0019200	6-phosphofructokinase activity||molecular_function||catalytic activity||phosphofructokinase activity||kinase activity||transferase activity||transferase activity, transferring phosphorus-containing groups||phosphotransferase activity, alcohol group as acceptor||carbohydrate kinase activity	ath00010||ath00030||ath00051||ath00052||ath01100||ath01110||ath01200||ath01230||ath03018	Glycolysis / Gluconeogenesis||Pentose phosphate pathway||Fructose and mannose metabolism||Galactose metabolism||Metabolic pathways||Biosynthesis of secondary metabolites||Carbon metabolism||Biosynthesis of amino acids||RNA degradation	- && Q9LY71.2 RecName: Full=Cytokinin dehydrogenase 6; AltName: Full=Cytokinin oxidase 6; Short=AtCKX6; Short=AtCKX7; Short=CKO6; Flags: Precursor && -
novel.7060	CKX6	3.24052	0.000239018	--	--	--	--	--	--	ath00908	Zeatin biosynthesis	- && Q7Y0B9.1 RecName: Full=Serine/threonine-protein kinase SAPK8; AltName: Full=Osmotic stress/abscisic acid-activated protein kinase 8 && PF00069:Protein kinase domain
Cha11g000290	TOR-2	4.29092	0.000265254					GO:0005515||GO:0003674||GO:0005488	protein binding||molecular_function||binding	ath04136	Autophagy - other	- && O80831.2 RecName: Full=Beta-amylase 7; AltName: Full=1,4-alpha-D-glucan maltohydrolase; AltName: Full=Beta-amylase 4 && PF01373:Glycosyl hydrolase family 14
novel.14995	CKX1-4	4.54505	0.0087682	--	--	--	--	--	--	ath00908	Zeatin biosynthesis	- && Q9ZW21.1 RecName: Full=Probable protein phosphatase 2C 24; Short=AtPP2C24 && -
novel.13044	CKX1-3	4.74976	1.37292e-12	--	--	--	--	--	--	ath00908	Zeatin biosynthesis	- && Q94AA4.1 RecName: Full=ATP-dependent 6-phosphofructokinase 3; Short=ATP-PFK 3; Short=Phosphofructokinase 3; AltName: Full=Phosphohexokinase 3 && PF00365:Phosphofructokinase
novel.4542	CKX1-5	4.85566	3.39979e-05	--	--	--	--	--	--	ath00908	Zeatin biosynthesis	- && O22213.1 RecName: Full=Cytokinin dehydrogenase 1; AltName: Full=Cytokinin oxidase 1; Short=AtCKX1; Short=CKO 1; Flags: Precursor && -
novel.6385	CKX1-6	5.09899	0.00158994	GO:0055114||GO:0008152||GO:0008150	oxidation-reduction process||metabolic process||biological_process			GO:0016491||GO:0050660||GO:0003674||GO:0003824||GO:0000166||GO:0005488||GO:0036094||GO:0043167||GO:0043168||GO:0048037||GO:0050662||GO:0097159||GO:1901265||GO:1901363	oxidoreductase activity||flavin adenine dinucleotide binding||molecular_function||catalytic activity||nucleotide binding||binding||small molecule binding||ion binding||anion binding||cofactor binding||coenzyme binding||organic cyclic compound binding||nucleoside phosphate binding||heterocyclic compound binding	ath00908	Zeatin biosynthesis	- && O22213.1 RecName: Full=Cytokinin dehydrogenase 1; AltName: Full=Cytokinin oxidase 1; Short=AtCKX1; Short=CKO 1; Flags: Precursor && PF01565:FAD binding domain
novel.10470	CKX5	5.73902	0.00335276	GO:0009690||GO:0055114||GO:0008152||GO:0006725||GO:0006807||GO:0008150||GO:0009308||GO:0009987||GO:0010817||GO:0034754||GO:0042445||GO:0044237||GO:0046483||GO:0065007||GO:0065008||GO:0071704||GO:1901564	cytokinin metabolic process||oxidation-reduction process||metabolic process||cellular aromatic compound metabolic process||nitrogen compound metabolic process||biological_process||amine metabolic process||cellular process||regulation of hormone levels||cellular hormone metabolic process||hormone metabolic process||cellular metabolic process||heterocycle metabolic process||biological regulation||r…			GO:0019139||GO:0050660||GO:0003674||GO:0003824||GO:0016491||GO:0016645||GO:0000166||GO:0005488||GO:0036094||GO:0043167||GO:0043168||GO:0048037||GO:0050662||GO:0097159||GO:1901265||GO:1901363	cytokinin dehydrogenase activity||flavin adenine dinucleotide binding||molecular_function||catalytic activity||oxidoreductase activity||oxidoreductase activity, acting on the CH-NH group of donors||nucleotide binding||binding||small molecule binding||ion binding||anion binding||cofactor binding||coenzyme binding||organic cyclic compound binding||nucleoside phosphate binding||heterocyclic compound…	ath00908	Zeatin biosynthesis	- && Q7XPJ0.1 RecName: Full=Kinesin-like calmodulin-binding protein homolog && -
