# Supplementary material for: Uncovering the complex regulatory network of spring bud sprouting in tea plants: insights from metabolic, hormonal, and oxidative stress pathways
Source: Front Plant Sci. 2023 Oct 23;14:1263606. doi: 10.3389/fpls.2023.1263606 (PMC10627156; doi:10.3389/fpls.2023.1263606)
Supplement: Supplementary Table 3 — Differential expression of metabolites identified in different bud sprouting stages. [file Table_3.xls]

Compound_ID	Name	RT [min]	Formula	Molecular Weight	Class(English)	CAS	all_BDS_1_1	all_BDS_1_2	all_BDS_1_3	all_BDS_2_1	all_BDS_2_2	all_BDS_2_3	all_BDS_3_1	all_BDS_3_2	all_BDS_3_3	all_BDS_4_1	all_BDS_4_2	all_BDS_4_3	all_BDS_5_1	all_BDS_5_2	all_BDS_5_3	all_BDS_6_1	all_BDS_6_2	all_BDS_6_3	all_BBS_1_3	all_BBS_2_1	all_BBS_2_2	all_BBS_2_3	all_BBS_3_1	all_BBS_3_2	all_BBS_3_3	all_BBS_4_1	all_BBS_4_2	all_BBS_4_3	all_BBS_5_1	all_BBS_5_2	all_BBS_5_3	all_BBS_6_1	all_BBS_6_2	all_BBS_6_3	FC	log2FC	Pvalue	ROC	VIP	Up.Down
Com_196_neg	dGDP	1.08	C10H15N5O10P2	427.201	Nucleotide And Its Derivates	"3493-09-2"	106000	126800	122900	193600	135200	142600	77270	150300	207000	133500	124600	176900	122100	176700	157200	133900	183600	125100	1298000	760300	1513000	1180000	2105000	2099000	1900000	1890000	2510000	1337000	1329000	2206000	1573000	1281000	1614000	1714000	-0.087684076	3.511541322	1.58E-21	1	1.545911529	up
Com_258_neg	CDP	0.99	C9H15N3O11P2	403.176	Nucleotide And Its Derivates	"63-38-7"	16490	15050	12400	11630	14180	10190	13460	19270	20290	14310	11630	14760	16440	14100	24490	9484	21530	18860	127200	74990	164900	107500	187700	196500	200700	210500	175400	209500	108200	166300	159300	122400	177400	140400	-0.097913489	3.352348557	1.88E-21	1	1.54014009	up
Com_127_neg	Inosine diphosphate	0.98	C10H14N4O11P2	522.149	Nucleotide And Its Derivates	"86-04-4"	9544	14620	10930	16650	8855	10230	14910	12150	19520	17520	8546	5219	12470	16240	16770	11630	13100	13190	95370	77030	163800	93210	189000	145100	149900	145700	178800	101600	86870	133800	142800	97220	123700	151400	-0.099410099	3.330463773	3.27E-21	1	1.532198377	up
Com_1252_pos	Gallocatechin gallate	6.01	C22H18O11	458.372	Benzoic acids and derivatives	"4233-96-9"	35750000	31620000	45090000	33680000	39950000	28150000	55120000	34990000	32450000	40580000	38730000	36130000	44990000	46400000	48840000	34340000	44440000	42650000	137100000	164500000	143800000	173400000	176500000	131700000	107600000	200900000	208100000	137300000	125400000	159600000	140900000	156400000	141000000	125100000	-0.261218367	1.936671757	9.32E-21	1	1.532053315	up
Com_151_neg	Androsin	4.3	C15H20O8	328.319	Phenols And Its Derivatives	"531-28-2"	1220000	1316000	1257000	1023000	1185000	1044000	1621000	1591000	797200	1302000	1990000	1555000	1671000	1913000	1960000	1338000	1262000	1536000	150700	36090	35790	68630	84580	89830	92080	68900	54820	84240	86970	85650	81760	83450	52150	66810	-18.60104253	-4.217311577	1.14E-20	1	1.551287221	down
Com_243_neg	Methyl gallate	5.523	C8H8O5	100.12	Benzoic acids and derivatives	"99-24-1"	13710000	15940000	14880000	16550000	15710000	10620000	13330000	13090000	20060000	16640000	14020000	14710000	16180000	16970000	15210000	22570000	32170000	23080000	100400000	73390000	109000000	75240000	172900000	183300000	175300000	119500000	159300000	117900000	88970000	115000000	122200000	130500000	142300000	151900000	-0.13327879	2.907480892	5.28E-20	1	1.530004396	up
Com_643_pos	Adenosine 5'-Diphosphate	1.05	C10H15N5O10P2	427.201	Nucleotide And Its Derivates	"58-64-0"	1096000	479500	745100	1258000	928100	688900	641600	719000	1099000	695200	784200	907900	732000	1189000	1038000	647400	871500	965100	4304000	3950000	9258000	7571000	9278000	11420000	9510000	8876000	9960000	7697000	5512000	10290000	5820000	6062000	8269000	6202000	-0.111025971	3.171030903	1.45E-19	1	1.532619655	up
Com_1226_pos	Matairesinol	8.87	C20H22O6	358.391	Lignans	"580-72-3"	824700	574900	745900	2036000	2271000	1369000	932100	633200	194800	742200	862500	1051000	899000	618700	620400	587400	457400	495600	37270	6415	8176	7100	18470	5847	3662	10130	8392	12900	3846	2053	6762	11710	15010	8044	-85.33466302	-6.41505998	4.81E-19	1	1.527247377	down
Com_936_pos	Nicotinamide	1.539	C6H6N2O	122.12	Vitamins	"98-92-0"	241300	139900	156700	225500	203300	132900	128100	173100	182000	154400	172100	168400	158100	247800	151000	189200	216600	127400	508800	651200	622800	796000	704000	452000	518200	589700	754200	645600	434271	661300	678100	523000	638400	625000	-0.287253438	1.799603934	5.36E-19	1	1.514311468	up
Com_1039_pos	Tricin	7.5	C17H14O7	330.289	Flavones and Flavonols	"520-32-1"	1383000	1665000	1175000	1174000	1192000	728300	634000	596700	310800	553400	820600	542000	594100	570800	659200	975200	720300	336700	30590	32790	105400	33040	44930	39480	31630	41470	30770	48970	46630	13840	17310	61960	41230	35000	-19.85439396	-4.31138642	9.99E-19	1	1.514566482	down
Com_1170_pos	Guanosine monophosphate	1.01	C10H14N5O8P	363.058	Nucleotide And Its Derivates		1183000	883500	836100	1019000	1154000	686500	1237000	1349000	1684000	955300	523900	794600	968100	1220000	1195000	1271000	1898000	1129000	6858000	7835000	6334000	5852000	4273000	4563000	5285000	6452000	5553000	7869000	4349000	5804000	5094000	7468000	4737000	8211000	-0.184035367	2.441945052	1.98E-18	1	1.512180412	up
Com_1237_pos	Adenosine5-phosphosulfate	1.05	C10H13N5NaO10PS	449.266	Nucleotide And Its Derivates	"102029-95-8"	75500	83440	92600	123300	99440	38460	34890	67710	80700	105500	56960	47260	64440	118200	79730	76030	149900	89780	604100	438800	858900	677900	873300	986200	1095000	916800	995100	435600	608200	1034000	813200	398300	699800	607300	-0.109526169	3.190652483	2.05E-18	1	1.507980105	up
Com_581_neg	Rosmarinic acid-3'-O-glucoside	6.54	C24H26O13	522.137	Phenolic acids	"910028-78-3"	149700	266100	408800	500600	338500	174900	538700	415500	203100	257100	440100	366100	497600	246000	150200	579500	554400	311800	22740	48780	30100	41660	21660	34460	18690	21560	11430	22680	25960	22540	35970	37720	26100	23970	-12.75219347	-3.672673518	2.66E-18	1	1.509013202	down
Com_962_pos	p-Aminobenzoate	4.45	C7H7NO2	137.136	Benzoic acids and derivatives	"150-13-0"	334000	344300	334300	265100	371600	285100	419800	414500	197400	368800	521200	502600	546400	478200	546300	404700	280000	464300	47800	18760	14730	16660	31410	31090	20150	20050	17780	23800	25460	25450	29130	17610	72334	16280	-14.68419369	-3.876192144	4.26E-18	1	1.533988281	down
Com_772_pos	beta-Nicotinamide adenine dinucleotide phosphate	1.03	C21H29N7O17P3	744.41	Nucleotide And Its Derivates	"53-59-8"	262400	157100	147800	409600	167000	211600	141800	167300	186600	183100	319500	259800	157900	302700	186900	136100	190300	219600	994400	778300	1696000	1492000	1214000	1193000	1269000	1185000	1532000	876200	689100	945800	987000	978000	1479000	1465000	-0.180255936	2.471881326	4.68E-18	1	1.506793291	up
Com_343_neg	Icariside E5	6.56	C26H34O11	522.21	Phenylpropanoids and polyketides	"126176-79-2"	176800	220100	372700	427000	472500	226800	453500	425200	166200	528900	479900	636700	377500	188200	151100	289100	319000	397000	14680	23320	31660	33170	39500	19760	27890	13940	7869	18460	18490	14290	19570	43480	14350	26270	-15.29125765	-3.934635163	5.73E-18	1	1.506887084	down
Com_64_neg	Isorhamnetin-3-O-neohespeidoside	6.79	C28H32O16	624.552	Flavonoids	"55033-90-4"	913400	1278000	1365000	349300	373000	472100	302000	434400	149000	208900	362400	243200	279400	206900	320200	373400	261400	351600	19630	21840	17170	14820	7394	7901	6110	12260	32189	28098	14190	8185	13850	22840	20580	12380	-28.24440787	-4.81989335	8.40E-18	1	1.501129945	down
Com_1275_pos	S-Adenosyl-L-homocysteine	1.84	C14H20N6O5S	384.411	Amino Acid And Derivatives	"979-92-0"	62190	64840	47700	79670	61950	51250	82340	102000	84550	94060	47120	67720	70980	132900	111600	90640	143700	89640	487100	536800	541000	529500	451900	450400	514600	510000	533500	512500	358100	432400	568000	619900	524500	706400	-0.15946967	2.64864604	8.88E-18	1	1.527237677	up
Com_589_neg	Isoquercitrin	6.596	C21H20O12	464.38	Flavones and Flavonols	"482-35-9"	67880000	70330000	58950000	110000000	83180000	110500000	51820000	68590000	35580000	49800000	54990000	50600000	65420000	53870000	62240000	74570000	50570000	74870000	7546000	7647000	6977000	7583000	12080000	13940000	9138000	5257000	6242000	4218000	6455000	4749000	5935000	12750000	10010000	11400000	-8.043236032	-3.007776057	1.55E-17	1	1.515503506	down
Com_919_pos	Punicic acid	12.65	C18H30O2	278.3	Fatty Acyls	"544-72-9"	426700	316000	339300	447500	433300	244100	498700	306600	260600	343600	254900	253600	282500	379700	353300	529700	582400	401600	1947000	3062000	1807000	2076000	1192000	1221000	1812000	1837000	1375000	2389000	1939000	3062000	2798000	2787000	2541000	2604000	-0.171696001	2.542071653	2.02E-17	1	1.506733186	up
Com_498_neg	Lariciresinol-4'-O-glucoside	6.56	C26H34O11	522.211	Lignans	"143663-00-7"	154900	225700	211600	486100	343700	273300	570400	594100	192600	472600	373700	687000	272300	166400	287600	295000	403300	395500	37660	31610	27700	44810	42530	26300	24750	13710	11130	11230	28670	15310	14020	31180	16260	21010	-14.31095919	-3.839048467	2.10E-17	1	1.50181986	down
Com_266_neg	Uridine 5'-monophosphate	1.037	C9H13N2O9P	324.18	Nucleotide And Its Derivates	"58-97-9"	5444000	4821000	3848000	4169000	4822000	3741000	5634000	8103000	6745000	4502000	3025000	2865000	4965000	6413000	5127000	6489000	8754000	4382000	22150000	24200000	24740000	13470000	25630000	19910000	26710000	24970000	22680000	33880000	17560000	25060000	21480000	28780000	28900000	26990000	-0.215497748	2.2142553	2.10E-17	1	1.50083293	up
Com_1316_pos	2-(Dimethylamino)Guanosine	4.57	C12H17N5O5	311.294	Nucleotide And Its Derivates	"2140-67-2"	1551000	1341000	1270000	2098000	2416000	1922000	937700	844900	446800	1634000	2048000	1725000	1166000	715800	803800	1093000	784300	1129000	94070	138900	112800	223500	124400	122700	101200	80810	51600	67360	179000	132100	155000	185000	127400	115000	-10.57658601	-3.402802114	3.42E-17	1	1.494727935	down
Com_994_pos	N6-(2-Hydroxyethyl)adenosine	4.7	C12H17N5O5	311.123	Nucleotide And Its Derivates	"4338-48-1"	1453000	1517000	1152000	2197000	2287000	1630000	883500	714300	393400	1736000	1845000	1595000	1110000	880500	712000	1042000	847000	1035000	95460	144800	117100	225000	105900	118400	99430	81800	54700	59620	189100	109100	142700	141000	148300	101400	-10.58575788	-3.404052657	4.14E-17	1	1.493565603	down
Com_73_neg	Myricitrin	6.547	C21H20O12	464.38	Flavones and Flavonols	"17912-87-7"	30780000	31300000	29590000	50260000	42680000	51010000	23880000	28270000	12940000	26790000	27570000	22830000	31310000	23900000	29220000	38160000	20890000	32900000	3735000	3668000	3001000	3747000	5708000	6560000	4625000	2612000	2995000	1879000	3094000	2427000	2547000	6904000	4582000	5353000	-7.766655632	-2.957293499	7.25E-17	1	1.501230031	down
Com_1213_pos	Manglieside E	5.91	C28H38O13	582.6	Lignans		1280000	2916000	3259000	4890000	3310000	4153000	1051000	1169000	601700	1312000	1602000	744700	1143000	745800	1172000	532600	827900	658600	23440	23160	22160	11850	9331	6434	11710	8668	4923	155311	13130	39480	11350	9822	6810	13030	-75.2354458	-6.233340616	7.41E-17	1	1.502580735	down
Com_1132_pos	(+)-Tetrandrine	6.53	C38H42N2O6	622.762	Alkaloids and derivatives	"518-34-3"	638900	529000	582400	1232000	1274000	1418000	815000	701600	355800	516000	585800	547600	451600	536400	513200	625900	554800	679400	75290	65150	71590	66590	44600	41530	46630	42890	91366	23320	62040	66330	40610	102500	103800	126300	-10.42667723	-3.382207568	9.98E-17	1	1.500536143	down
Com_286_neg	Quercetin-3'-O-glucoside	6.53	C21H20O12	464.382	Flavones and Flavonols		60540000	54910000	49560000	97420000	81230000	98650000	44730000	60790000	29740000	50240000	51860000	44380000	55370000	49370000	59770000	64020000	43710000	66260000	6367000	5943000	5914000	7088000	12080000	12940000	9055000	4952000	5590000	3560000	5779000	4756000	5163000	12690000	8233000	9798000	-7.876779605	-2.977605909	1.00E-16	1	1.508290317	down
Com_132_neg	Tricin O-saccharic acid	6.58	C23H22O14	522.1	Flavonoids		858300	1087000	772600	1207000	1990000	1617000	1776000	1027000	903900	1073000	897800	1532000	1719000	534800	571000	1204000	1128000	1646000	107500	132400	68210	171700	116200	69440	51730	32850	38080	42690	106400	31740	75110	84350	85400	75270	-14.85611936	-3.892985406	1.08E-16	1	1.508709534	down
Com_656_pos	6-Paradol	12.85	C17H26O3	278.39	Benzene and substituted derivatives	"27113-22-0"	124300	91010	97310	99180	93540	70330	107600	77780	60310	91840	88350	75820	73550	116200	114300	148600	157000	127400	405600	852800	448800	499700	319000	315200	458600	463000	326300	588100	485400	807300	640100	672000	631200	577200	-0.189960046	2.396232085	1.29E-16	1	1.499157892	up
Com_1278_pos	Alpha-Linolenic acid	12.64	C18H30O2	278.435	Fatty Acyls	"463-40-1"	516800	442300	414900	586300	551000	349200	616000	425500	352400	421200	336900	373700	390400	513500	443200	669400	736200	506900	2444000	4173000	2437000	2670000	1512000	1530000	2354000	2401000	1826000	3169000	2532000	3919000	3830000	3804000	3273000	3529000	-0.169265369	2.56264126	1.68E-16	1	1.510742575	up
Com_142_neg	Parishin B	5.829	C32H40O19	728.649	Carbohydrates And Its Derivatives	"174972-79-3"	460700	414100	374600	487800	642300	516800	375800	448000	303900	556900	610500	493400	475400	373400	330500	342200	352600	398100	172600	156800	199800	163700	191423	122400	116600	176075	163953	129700	161200	167279	158300	116700	126700	116100	-2.899521134	-1.535814654	2.05E-16	1	1.483297434	down
Com_420_neg	GMP	0.94	C10H14N5O8P	363.221	Nucleotide And Its Derivates	"85-32-5"	230200	286300	207800	322400	313500	180500	298600	444700	438400	311600	141100	190900	174500	311000	190900	325000	525000	280100	1530000	1710000	1714000	1701000	1323000	1011000	1377000	1735000	1342000	1847000	970600	1438000	1408000	1736000	1912000	1850000	-0.186866593	2.419919419	2.07E-16	1	1.499136073	up
Com_821_pos	beta-Nicotinamide Mononucleotide	0.993	C11H15N2O8P	334.219	Nucleotide And Its Derivates	"1094-61-7"	291700	241200	241300	322900	435200	241800	259900	189500	215400	268500	142200	174700	212800	255600	244700	290700	218400	241800	1681000	955000	1374000	1374000	1232000	1221000	1524000	1645000	1555000	1735000	665900	1253000	1347000	2677000	1764000	2580000	-0.162291674	2.623339105	2.24E-16	1	1.508792467	up
Com_104_neg	Lysope 14:0	11.27	C19H40NO7P	425.5	Phospholipid		7882	8712	6870	11670	12140	8193	17820	13930	13920	9858	5455	6029	7979	12380	8619	9348	8716	10050	25890	55580	47640	54950	38860	33490	34470	50210	56440	69380	28240	45590	38930	60960	43740	46340	-0.218443249	2.194669573	2.82E-16	1	1.481461916	up
Com_690_pos	N-Acetylthreonine	1.73	C6H11NO4	161.069	Amino Acid And Derivatives	"17093-74-2"	138500	172400	145700	102800	87630	108400	148900	243200	118800	257700	163500	177800	106300	127900	150700	133400	151200	89190	584800	717800	592700	674400	545500	531000	483700	507100	577400	417100	512200	921200	487500	533700	547900	507300	-0.255156512	1.970545633	3.16E-16	1	1.49232928	up
Com_932_pos	L-Dihydroorotic acid	0.92	C5H6N2O4	158.112	Amino Acid And Derivatives	"5988-19-2"	4294000	3350000	2169000	3452000	2996000	2448000	1923000	2065000	1930000	2266000	2138000	2285000	1716000	2080000	2109000	1674000	2047000	2025000	12370000	9602000	10770000	10010000	12890000	11740000	12790000	10140000	11470000	10860000	10910000	10640000	8043000	6644000	5658000	5386000	-0.238820488	2.066001487	3.31E-16	1	1.494392119	up
Com_1125_pos	Inosine-5'-monophosphate	1.05	C10H13N4O8P	348.206	Nucleotide And Its Derivates	"21214-07-3"	1136000	699900	856500	940800	1324000	822000	952200	1072000	1152000	1150000	533700	755500	918900	1060000	1078000	1052000	1580000	1148000	5079000	8248000	5597000	5182000	2378000	3310000	4586000	6018000	4344000	5150000	2925000	4375000	4473000	5434000	3678000	5401000	-0.212735669	2.232866149	4.04E-16	1	1.493335843	up
Com_124_neg	Kinetin 9-riboside	1.03	C15H17N5O5	347.326	Anthocyanins	"4338-47-0"	766400	758600	527800	901800	906800	445300	700600	473500	754400	542100	310800	572700	413000	978300	945500	812400	972500	741300	3796000	4205000	2350000	3797000	3300000	3282000	3458000	3465000	3706000	1571000	2425000	3072000	2918000	2544000	3914000	3922000	-0.215220235	2.216114367	4.32E-16	1	1.479474227	up
Com_477_neg	13-HPODE	11.45	C18H32O4	312.1	Fatty Acyls	"33964-75-9"	66410	54700	57900	69920	69260	32050	122000	78600	59550	66570	49580	53180	62100	93830	82490	57250	66150	43490	258400	214500	238500	189600	198400	188600	270800	235600	288000	334300	181400	219000	313300	373100	349000	360100	-0.25004985	1.999712353	4.62E-16	1	1.477748803	up
Com_1055_pos	tZROG	5.2	C21H31N5O10	513.498	Phytohormones	"62512-97-4"	3310000	2859000	2829000	2902000	3855000	2748000	2377000	2032000	1075000	2054000	2600000	1826000	3151000	2447000	2428000	2501000	2194000	2459000	684500	539100	660100	663200	606400	691400	757500	561000	612600	554700	782900	802500	833300	879400	993600	796800	-3.553298109	-1.829158731	6.04E-16	1	1.48446132	down
Com_965_pos	Octadecadien-6-ynoic acid	12.1	C18H28O2	276.2	Fatty Acyls		775300	562300	688200	766200	645700	351300	1150000	757800	688700	551800	431800	469200	540900	712600	664700	474000	595900	343600	3553000	2241000	3134000	2394000	3461000	3403000	4882000	3420000	2625000	5101000	1551000	2571000	3358000	4603000	4767000	5542000	-0.175403471	2.511250796	8.32E-16	1	1.485786116	up
Com_166_neg	Sorbitol 6-phosphate	0.86	C6H15O9P	262.045	Carbohydrates And Its Derivatives	"20479-58-7"	392300	375900	327900	367300	448500	292200	290300	262300	428000	408300	312500	371500	368100	361000	334200	317700	375500	341700	736600	645000	669000	621500	868200	869400	552000	704000	715600	683800	794000	667700	778600	702300	893600	595900	-0.49288909	1.020665048	9.49E-16	1	1.477149036	up
Com_1045_pos	alpha-Nicotinamide adenine dinucleotide	1.04	C21H27N7O14P2	663.425	Nucleotide And Its Derivates	"7298-93-3"	1180000	727700	833900	1449000	667200	549400	654200	658700	637400	1046000	421000	762900	685100	1215000	670900	665400	1057000	654500	4536000	3142000	3396000	4696000	3533000	3233000	2861000	2419000	2709000	3260000	2405000	3028000	2855000	2759000	3503000	2059000	-0.256385019	1.963616127	1.06E-15	1	1.477912859	up
Com_13_neg	9(S)-HOTrE	12.07	C18H30O3	294.429	Fatty Acyls	"89886-42-0"	58470	45100	57170	57110	57860	26410	85650	57460	55550	38280	31070	35480	38500	55450	50330	35410	44760	25520	257100	160400	234600	155700	226400	235900	353400	252800	191300	385800	130300	196100	244600	329200	343000	407200	-0.185319839	2.43191076	1.13E-15	1	1.478043519	up
Com_969_pos	Feruloylputrescine	5.04	C14H20N2O3	264.1	Cinnamic acids and derivatives	"501-13-3"	534200	985300	1501000	1055000	361500	466900	256300	326200	91540	747100	758200	432400	649200	326200	383800	1050000	600600	894600	16850	25970	37990	47410	115376	21300	21140	27820	19940	29340	16870	38580	29460	22960	25060	32860	-19.19199787	-4.262432998	1.24E-15	0.996527778	1.474603229	down
Com_362_neg	9-KODE	12.07	C18H30O3	294.2	Fatty Acyls	"54232-59-6"	59820	43360	53220	61730	55690	26820	87660	64680	59830	45180	35750	40090	39960	57190	56190	38130	43850	27330	277400	161300	241100	168800	255900	256700	355100	255800	205500	386200	131400	208100	255500	372600	369100	435000	-0.183801433	2.443780083	1.34E-15	1	1.480628553	up
Com_1209_pos	dAMP	1.47	C10H14N5O6P	331.222	Nucleotide And Its Derivates	"653-63-4"	243100	186200	171100	314300	233000	116100	195900	166200	260000	175800	157600	136400	130300	300700	152900	150400	240000	156000	701800	792600	729800	792800	585400	575400	476800	410600	628200	633700	583100	860800	858500	715100	710100	632900	-0.28993101	1.786218446	1.72E-15	1	1.473230612	up
Com_217_neg	alpha-D-Galactose 1-phosphate	0.87	C6H13O9P	260.136	Carbohydrates And Its Derivatives	"2255-14-3"	16890000	17650000	13840000	15040000	19040000	15680000	14070000	11270000	16140000	18690000	16470000	13050000	15700000	14590000	17770000	15440000	22320000	13120000	34920000	28980000	28440000	25410000	37650000	43100000	35510000	31360000	35900000	31660000	43350000	41810000	33400000	35210000	42090000	42270000	-0.446374578	1.163673229	1.97E-15	1	1.472765191	up
Com_1233_pos	(-)-Pinoresinol	8.88	C20H22O6	358.391	Lignans	"81446-29-9"	414200	274300	338500	968200	1172000	649700	437800	339700	77980	355000	388500	488100	395400	284900	302800	262600	203700	233000	14380	73330	5640	5007	6433	4339	3721	3640	2248	4727	3434	1410	5870	5610	5112	4392	-45.16922353	-5.497268209	2.24E-15	1	1.497832984	down
Com_920_pos	trans-zeatin N-glucoside	4.62	C16H23N5O6	381.2	Phytohormones		1355000	1519000	1392000	1183000	1908000	1036000	1574000	1404000	3505000	1142000	957800	1418000	851300	601000	657700	1130000	921400	924400	162500	151900	219500	259200	179200	216500	195000	461900	269700	245600	180900	167000	244500	169600	235600	133500	-5.976562972	-2.579316052	2.25E-15	1	1.470976184	down
Com_152_neg	N-Acetyl-L-methionine	5.315	C7H13NO3S	191.25	Amino Acid And Derivatives	"65-82-7"	8294	11760	9062	17790	17840	14770	22430	11030	12240	16720	11730	8928	10360	7480	10700	11950	11830	12540	42820	54780	40050	45510	37030	28390	42000	44130	51790	59300	34280	34640	40910	51910	31860	49420	-0.293518384	1.768477228	2.55E-15	1	1.471329095	up
Com_409_neg	Vitexin-2-O-rhaMnoside	6.411	C27H30O14	578.52	Flavonoids	"64820-99-1"	222700	189500	230600	430900	391300	454900	123900	139100	122300	108300	176000	129800	134500	208300	267600	222000	171400	185900	29370	24560	19030	40760	33960	36820	37820	17230	25260	29510	52740	25270	56630	27530	20780	25110	-6.916411216	-2.790023647	2.78E-15	1	1.466228047	down
Com_547_neg	Phosphoenolpyruvic acid	1.04	C3H5O6P	168.042	Organic Acid And Its Derivatives		716400	1005000	659500	772200	842300	422000	235900	554400	321400	409600	237800	210500	447000	812100	976600	446700	762400	510700	2690000	1930000	5002000	3763000	4721000	5367000	5695000	5859000	7291000	8375000	3471000	4528000	7458000	4278000	2966000	3763000	-0.119150995	3.069137094	2.96E-15	1	1.465471237	up
Com_1169_pos	Quinone	0.93	C6H4O2	108.021	Carbonyl compounds	"106-51-4"	1339000	1418000	1436000	1420000	1613000	1628000	1542000	1249000	1461000	1530000	1644000	1662000	1565000	1538000	1859000	1237000	1184000	1277000	927000	883200	881600	1022000	1018000	801800	892100	703500	841500	712200	905400	818500	876800	846000	823800	884900	-1.708751958	-0.772942991	3.59E-15	1	1.463141611	down
Com_22_neg	Lirioresinol A	6.96	C22H26O8	418.162	Lignans	"21453-71-4"	147100	205900	182000	507100	661200	613200	336000	420800	136600	231900	198200	258300	104700	77880	69710	248100	198200	198600	11750	7398	9497	8417	15180	20950	14480	11850	10520	9138	16840	13750	16070	16240	9614	13810	-20.74245649	-4.374514855	4.45E-15	1	1.494717714	down
Com_227_neg	Epigallocatechin 3-gallate	5.874	C22H18O11	458.37	Catechin derivatives	"989-51-5"	118800000	131800000	155800000	137200000	137100000	126600000	219900000	130300000	147900000	175800000	131000000	163400000	199500000	178100000	183700000	129200000	146400000	130600000	309900000	375600000	279500000	354700000	379900000	283200000	289200000	409400000	395100000	313900000	303500000	328900000	239300000	313800000	329500000	299100000	-0.46850055	1.093877354	4.58E-15	1	1.461499053	up
Com_1109_pos	Nicotinic acid adenine dinucleotide	1.04	C21H28N7O14P2	663.2	Nucleotide And Its Derivates		534500	410300	372900	729600	333800	300500	423900	297600	352400	390600	281000	310900	311400	397200	457000	535600	496300	455400	1741000	1560000	1215000	2344000	1322000	1186000	824700	944300	1374000	1223000	1248000	1906000	1705000	1211000	1282000	1599000	-0.289604976	1.787841702	4.79E-15	1	1.467077416	up
Com_138_neg	Phosphoenolpyruvate	0.97	C3H5O6P	167.982	Organic Acid And Its Derivatives	"138-08-9"	571200	653500	533400	576500	663100	340800	201800	408500	233200	238100	185800	158900	405700	546200	814000	364400	567000	367200	2113000	1436000	3800000	2787000	3528000	3809000	4711000	4455000	5636000	6459000	2178000	3249000	5368000	3418000	2121000	2668000	-0.120537927	3.052440931	4.90E-15	1	1.461221792	up
Com_203_neg	D-Fructose 6-Phosphate	0.86	C6H13O9P	260.136	Carbohydrates And Its Derivatives	"643-13-0"	24720000	21060000	20470000	23390000	28700000	24360000	20730000	25150000	25270000	26380000	23670000	21700000	29300000	24670000	27430000	26420000	30840000	22660000	41670000	40720000	43770000	46080000	63370000	50030000	57170000	53320000	53030000	46810000	55730000	45930000	54470000	63670000	67350000	63660000	-0.46914455	1.091895589	5.09E-15	1	1.48601728	up
Com_223_neg	13(S)-HOTrE	12.07	C18H30O3	294.2	Fatty Acyls	"87984-82-5"	64860	50600	56330	61750	62770	29460	99140	61540	63630	43780	38760	42210	49860	66410	57770	39640	45170	28840	295400	173300	238800	174200	266500	288300	392700	280900	228200	416500	127800	209900	258400	375000	384500	468100	-0.186867606	2.4199116	5.76E-15	1	1.473365005	up
Com_677_pos	Xanthosine	3.928	C10H12N4O6	284.225	Nucleotide And Its Derivates	"146-80-5"	144800	255900	160400	302300	241900	259000	297300	305400	248700	409300	290300	306800	239000	318600	209300	234400	359800	253200	889700	1140000	883700	1424000	1133000	938700	885500	1588000	1570000	1717000	744200	629800	1054000	1273000	708500	877900	-0.246263517	2.021725179	8.09E-15	1	1.47211994	up
Com_701_pos	L-Hydroxylysine	0.9	C6H14N2O3	163.195	Amino Acid And Derivatives	"1190-94-9"	1804000	1951000	2033000	2057000	2406000	2050000	1991000	1762000	1534000	1817000	2052000	2063000	1976000	1998000	2041000	1822000	1459000	1672000	914600	903800	762100	940800	1119000	884500	867600	846300	782500	739200	800800	553300	840700	586500	996200	731500	-2.310277782	-1.208066328	8.30E-15	1	1.493508825	down
Com_1290_pos	Sec-O-Glucosylhamaudol	8.108	C21H26O10	438.425	Organoheterocyclic compounds	"80681-44-3"	708500	587100	705200	1359000	2102000	1618000	1049000	1188000	486100	427200	522200	509600	167000	199600	250000	383000	289700	397100	57920	34570	31330	47900	59897	15090	46268	20730	10710	26150	38930	19060	35730	31730	31820	22620	-21.69759923	-4.439463517	8.45E-15	1	1.464050085	down
Com_11_neg	Isoschaftoside	6.03	C26H28O14	564.499	Flavones and Flavonols	"52012-29-0"	14800000	11720000	11860000	15690000	13000000	14290000	8996000	8960000	6180000	25030000	30910000	24450000	3452000	4409000	3933000	16420000	11790000	14750000	936800	815300	720500	1057000	793300	865900	725200	1111000	1036000	1093000	1745000	1227000	1838000	578800	471800	445200	-13.83602778	-3.79035791	9.66E-15	1	1.464590062	down
Com_236_neg	5'-Adenylic acid	1.036	C10H14N5O7P	347.221	Pentose phosphates	"61-19-8"	531600	688700	644800	695600	759000	558300	722700	827900	1031000	683000	419100	504000	621800	716500	756200	914600	1320000	487600	2839000	3649000	1382000	1644000	2463000	2315000	2697000	2917000	3289000	2772000	1557000	2852000	2875000	3180000	3004000	2258000	-0.274650954	1.864328792	1.11E-14	1	1.45975575	up
Com_41_neg	Apigenin O-hexosyl-O-pentoside	6.83	C26H28O14	564.1	Flavonoids		1825000	1525000	1525000	2306000	2285000	2226000	2549000	1857000	1204000	2846000	3409000	3262000	1743000	1422000	1723000	892200	858200	864300	550200	348500	246800	437700	412600	367500	225600	243400	256100	461500	384900	224400	283300	259900	207400	165200	-6.011463602	-2.587716284	1.30E-14	1	1.454440346	down
Com_337_neg	GA7-1	9.22	C19H22O5	330.4	Phytohormones		228700	184300	197500	270900	273300	184200	452600	283900	228500	189900	178300	175400	208200	274900	245500	224100	251700	188000	648400	837600	718600	668600	547500	571200	886600	699700	763500	991500	612200	800700	975700	1337000	1191000	1329000	-0.277550299	1.849178848	1.33E-14	1	1.468944122	up
Com_661_pos	C-pentosyl-C-hexosyl-apigenin	6.05	C26H28O14	564.49	Flavonoids		8692000	5125000	5594000	7192000	7264000	5969000	3521000	3594000	1931000	9704000	10820000	10830000	1963000	2933000	1951000	8685000	6875000	6899000	492600	381800	464100	717000	472500	507900	505600	446700	367500	542400	892700	694800	1040000	365800	286200	305200	-11.47859983	-3.520874767	1.54E-14	1	1.463776459	down
Com_860_pos	C-hexosyl-apigenin C-pentoside	6.07	C26H28O14	564.1	Flavonoids		5141000	3169000	3705000	4896000	4159000	3550000	2363000	2381000	1262000	7370000	7594000	6601000	1311000	1848000	1337000	4592000	3696000	4373000	417100	277500	331200	474800	239800	424000	302500	286800	266100	353500	642900	459000	742400	254800	170300	181700	-10.58352219	-3.403747931	1.73E-14	1	1.454665028	down
Com_75_neg	Glucosylvitexin	6.25	C27H30O15	594.526	Flavonoids	"76135-82-5"	1396000	1245000	1553000	2164000	1970000	2778000	590100	710200	536700	644600	995500	657600	1015000	1188000	1570000	792500	505600	587300	131600	34270	47280	106500	116500	151400	137400	104000	112100	132400	146800	55580	149500	64570	29760	65930	-11.7161295	-3.55042414	1.86E-14	1	1.456307948	down
Com_317_neg	Theaflavin	7.16	C29H24O12	564.502	Flavonoids	"4670-05-7"	1255000	984800	1217000	1620000	1616000	1505000	1691000	1418000	861700	1925000	2222000	2154000	1212000	925500	1186000	584200	561900	532800	315800	219500	146500	327400	236800	297500	170600	185900	155200	323300	258900	140300	172100	171100	133700	107800	-6.205065165	-2.633446362	1.88E-14	1	1.451215455	down
Com_999_pos	Hesperetin 5-O-glucoside	6.59	C22H24O11	464.419	Flavanones	"69651-80-5"	68440000	44870000	34930000	74100000	88110000	81180000	39040000	43740000	20620000	36310000	50260000	45520000	117500000	74550000	59820000	38650000	34060000	47070000	5960108	8999000	12230000	10440000	14440000	17140000	14010000	7877000	8430711	7315492	10280000	6634000	7365000	8382000	6155000	10327276	-5.691522997	-2.508814755	1.94E-14	1	1.451737717	down
Com_206_neg	Spiraeoside	6.59	C21H20O12	464.096	Flavonoids	"20229-56-5"	40680000	43050000	37300000	65030000	49730000	66360000	29190000	40590000	21250000	33280000	36670000	30190000	32990000	30850000	40320000	45660000	29080000	44570000	5326000	4553000	3994000	4074000	6825000	7656000	5468000	2950000	3749000	1764000	3117000	2569000	3635000	9857000	6435000	7984000	-7.968716127	-2.994347304	2.05E-14	1	1.49443247	down
Com_23_neg	9,10,13-Trihydroxyoctadec-11-enoic acid	9.12	C18H34O5	330.241	Fatty Acyls	"29907-57-1"	167500	136300	144400	187900	204700	137600	322600	210600	166800	143700	125800	119100	138700	167400	175900	152900	166400	136600	460300	561300	522300	460800	373000	378200	589000	483800	521300	732900	418500	576900	646900	934900	793700	891900	-0.285802264	1.806910748	2.43E-14	1	1.465202786	up
Com_475_neg	UDP	0.7	C9H14N2O12P2	404.16	Nucleotide And Its Derivates	"58-98-0"	2894000	2187000	3209000	3796000	3061000	3067000	1930000	1514000	1248000	3383000	3148000	3369000	2475000	2693000	2503000	2723000	2177000	2527000	761200	629100	773400	858400	798800	782500	782200	517000	1030000	872600	943800	944200	996100	409800	520300	537100	-3.502762582	-1.808493205	2.73E-14	1	1.448952621	down
Com_576_neg	Isomucronulatol-7-O-glucoside	6.53	C23H28O10	464.469	Flavonoids	"94367-43-8"	20320000	17970000	18260000	32720000	24400000	30640000	14020000	19410000	8668000	18080000	17150000	15270000	17730000	14880000	18030000	20370000	14020000	20740000	2335000	1490000	1580000	1759000	3045000	3297000	2242000	1141000	1310000	921100	1418000	3955664	4689650	3486000	2362000	2726000	-8.067360404	-3.012096709	3.01E-14	1	1.489855165	down
Com_291_neg	Di-O-methylquercetin	9.19	C17H14O7	330.1	Flavonoids		144100	115000	121600	175700	200000	117200	285200	174800	142400	123800	99780	101400	124800	146600	148300	136900	153700	115600	394900	499400	424700	412700	338100	350000	526100	442700	451600	662500	411700	530200	605800	882300	746900	824200	-0.27458365	1.864682371	3.22E-14	1	1.45843377	up
Com_164_neg	Chrysoeriol O-homovanillic acid	6.56	C25H20O9	464.1	Flavonoids		77580	90380	72450	122700	96050	127100	44000	85400	53870	56270	72760	69150	73970	63660	71810	72450	52040	93370	20640	10540	10230	8316	14570	17930	10180	10720	9754	8044	8405	4676	8001	24050	16240	15620	-6.265329174	-2.647390309	3.25E-14	1	1.483991609	down
Com_47_neg	2,3-Dimethylsuccinic acid	4.53	C6H8O4	144.042	Amino Acid And Derivatives	"13545-04-5"	443300	426800	434500	556300	564100	484100	404200	405500	249600	365900	372500	314800	357100	428900	417100	408700	360000	459900	214900	227800	145400	210200	169400	159100	169800	151000	125400	170000	211200	158700	196700	192400	129500	121100	-2.406871887	-1.267159352	3.38E-14	1	1.45151199	down
Com_181_neg	Succinic acid	1.936	C4H6O4	118.09	Tca Cycle	"110-15-6"	10270000	11210000	7710000	9087000	12390000	8248000	7036000	7561000	5766000	9115000	8983000	7399000	8040000	9813000	11330000	7657000	10810000	7880000	17970000	20890000	18130000	23360000	14730000	16170000	16860000	18940000	19040000	18780000	18370000	15160000	20240000	23700000	23190000	21750000	-0.463724724	1.108659446	3.40E-14	1	1.449821278	up
Com_109_neg	N-Acetylalanine	2.15	C5H9NO3	131.13	Amino Acid And Derivatives	"97-69-8"	58670	48840	48240	72310	78670	62900	56560	64900	43740	77090	65350	55990	52850	64330	63580	59760	69600	55960	124800	201800	184300	187700	197000	190800	201400	150500	177300	186300	105900	116600	165200	125300	129800	133400	-0.379035379	1.399595579	3.44E-14	1	1.475499873	up
Com_734_pos	Indole-3-acetic acid	7.567	C10H9NO2	175.18	Phytohormones	"87-51-4"	12680	11580	17580	12770	9415	21320	21650	13740	21210	15120	17440	17530	36030	17650	39610	17010	32470	14420	84700	72300	89760	105700	132700	97370	88860	83900	85440	80870	81000	110400	57220	61180	40090	77250	-0.2301572	2.119308518	3.80E-14	1	1.44685739	up
Com_482_neg	Gallic acid	2.84	C7H6O5	170.12	Benzoic acids and derivatives	"149-91-7"	13240000	13500000	12850000	11740000	13680000	10370000	19750000	18740000	17690000	15360000	15430000	14310000	25400000	20550000	21290000	25620000	27210000	23680000	34410000	44530000	52690000	47330000	83090000	73840000	74930000	83740000	96120000	79320000	57490000	60190000	66310000	102500000	99000000	95210000	-0.247509246	2.014445678	3.98E-14	1	1.455053648	up
Com_173_neg	D-Glucuronic acid	0.894	C6H10O7	194.14	Carbohydrates And Its Derivatives	"6556-12-3"	2201000	2365000	2018000	693200	800400	746700	1065000	1221000	1011000	1297000	1422000	1361000	1007000	873500	1130000	2972000	2416000	2282000	205000	205000	136800	159800	265800	211100	210400	193800	192500	362219	266100	278900	255700	318100	317200	314300	-6.13836584	-2.617854631	4.01E-14	1	1.461798328	down
Com_646_pos	Allopurinol	2.69	C5H4N4O	136.111	Nucleotide And Its Derivates	"315-30-0"	88950	117900	52740	111100	91960	64840	163500	103800	94290	174400	79310	75230	103400	108300	139300	101500	122200	86000	487100	429100	350700	415700	311500	285000	444000	568400	507900	578600	221300	226700	309400	517200	440300	594600	-0.249715639	2.001641921	4.88E-14	1	1.450119281	up
Com_215_neg	Isotrifoliin	6.59	C21H20O12	464.096	Flavonoids	"21637-25-2"	41990000	47330000	38870000	67500000	54420000	71770000	29730000	41960000	19400000	34810000	36210000	31430000	35900000	33130000	41850000	46670000	33960000	46180000	5516000	4591000	4088000	4419000	7804000	8188000	5578000	3292000	3380000	1752000	3235000	2730000	3748000	10740000	7094000	8212000	-7.934750686	-2.988184894	4.90E-14	1	1.486008258	down
Com_361_neg	Dl-Glyceraldehyde 3-phosphate	2.76	C3H7O6P	169.998	Carbohydrates And Its Derivatives	"591-59-3"	2848000	2804000	2774000	2536000	2934000	2256000	4224000	4037000	3935000	3295000	3393000	3175000	5624000	4439000	4891000	5714000	5944000	5493000	7455000	9726000	11740000	10550000	17890000	16250000	16650000	17880000	21520000	16740000	12350000	13450000	14410000	22200000	21430000	21640000	-0.248145398	2.010742393	5.07E-14	1	1.450052531	up
Com_626_pos	S-Adenosyl-methionine	0.84	C22H30N6O8S2	570.639	Nucleotide And Its Derivates	"17176-17-9"	838300	472200	469000	589800	528100	327700	257500	368100	511300	431900	297600	327300	329100	874500	379000	622800	656900	488900	2086000	2207000	2510000	3040000	1416000	1575000	1093000	1527000	1858000	2287000	1095000	2850000	2313000	1609000	2340000	2285000	-0.242920306	2.041445	5.15E-14	1	1.441655951	up
Com_17_neg	UDP-D-xylose	0.9	C14H22N2O16P2	536.044	Nucleotide And Its Derivates	"3616-06-6"	2276000	2266000	1845000	2332000	2685000	1896000	2285000	2501000	2048000	2188000	1781000	1732000	2391000	2470000	3030000	2885000	3499000	2938000	4340000	5655000	4567000	5528000	4017000	3923000	5548000	5021000	6048000	5950000	4797000	5480000	6668000	4208000	5063000	4770000	-0.469030176	1.092247349	5.38E-14	1	1.441836288	up
Com_110_neg	N-Acetyl-Asp-Glu	2.02	C11H16N2O8	304.253	Amino Acid And Derivatives	"3106-85-2"	7900	6619	6353	4760	8889	4331	12390	8570	6168	11650	6865	9884	9925	16320	15870	13710	13620	10240	22110	83800	46720	51010	46620	55310	41880	42720	35100	30920	35310	36720	31480	39980	40060	41440	-0.227140485	2.138343223	5.95E-14	1	1.442719729	up
Com_632_pos	Schaftoside	6.074	C26H28O14	564.492	Flavones and Flavonols	"51938-32-0"	21280000	13780000	14660000	21840000	17350000	14950000	7818000	8876000	5385000	28630000	31400000	24920000	4786000	8017000	5504000	19580000	15680000	19700000	1443000	1246000	1338000	2190000	1345000	1511000	1749000	1278000	1062000	1591000	2684000	2034000	3273000	1050000	757300	669700	-10.01479367	-3.324060793	7.47E-14	1	1.441991957	down
Com_248_neg	D-Mannose 6-phosphate	0.87	C6H13O9P	260.136	Carbohydrates And Its Derivatives	"723729-16-6"	13330000	12250000	6785000	10670000	12440000	10530000	10310000	10140000	12550000	11150000	13030000	10290000	11740000	11530000	13970000	12780000	14050000	10650000	24620000	19790000	18280000	20770000	28270000	30600000	33520000	23340000	19950000	25070000	31550000	27700000	25060000	24350000	31210000	32190000	-0.444572566	1.169509169	8.17E-14	1	1.449759231	up
Com_970_pos	N'-Feruloyl putrescine	5.1	C14H20N2O3	264.1	Phenolamides		383900	666600	1082000	743600	260100	311400	198500	219000	40670	612300	543200	332000	466700	258300	323600	863400	359200	681300	102376	15350	19640	45350	18870	12130	14820	21560	19690	32170	11630	31790	30090	8273	13580	14290	-18.0230807	-4.171773728	8.28E-14	0.993055556	1.436730376	down
Com_218_neg	Cytidylic acid	0.97	C9H14N3O8P	323.2	Nucleotide And Its Derivates	"63-37-6"	15420	11480	16010	12330	12700	10900	14010	14380	16110	15450	10820	8582	20990	15340	19130	10480	12800	6572	58180	59480	51530	46880	35160	29380	50520	43730	44090	46220	30930	22000	49810	44760	35760	43290	-0.312912739	1.6761677	8.98E-14	1	1.438100744	up
Com_178_neg	UDP-D-glucuronate	0.94	C15H22N2O18P2	580.285	Nucleotide And Its Derivates	"2616-64-0"	239800	280100	114000	140200	196900	102900	267000	333000	252800	251200	147400	143500	213800	206300	247700	267700	542800	266700	1059000	1136000	1383000	1327000	1016000	767700	966900	887300	1002000	1059000	1141000	1328000	1438000	883100	1035000	927900	-0.215798904	2.212240556	9.15E-14	1	1.47424756	up
Com_1030_pos	S-(5'-Adenosyl)-L-methionine	0.83	C15H22N6O5S	398.137	Amino Acid And Derivatives		778400	531100	457200	712900	501900	341500	276700	356600	564400	353200	324500	406300	366100	835600	365600	746200	714600	590200	2042000	1678000	2391000	3306000	1531000	1472000	1175000	1906000	1730000	2193000	1104000	2769000	2591000	1703000	2310000	2428000	-0.253587251	1.979445881	9.40E-14	1	1.435769057	up
Com_1121_pos	Methyl linoleate	13.221	C19H34O2	294.47	Fatty Acyls	"112-63-0"	79360	73700	68080	95980	95240	49900	131500	83350	58860	77190	54210	63620	73320	105800	92160	74100	82660	58660	264300	265000	222400	247400	161500	142200	244300	261500	231100	310900	208700	237400	298100	392600	432600	364600	-0.294115878	1.765543426	9.79E-14	1	1.45107919	up
Com_65_neg	LysoPE 16:0 (2n isomer)	12.5	C21H44NO7P	453.3	Phospholipid		1556000	1593000	1314000	1998000	1612000	1297000	2084000	1808000	1889000	1321000	568300	819000	1416000	2610000	1189000	2302000	1625000	2797000	3198000	9227000	8028000	9538000	5627000	5242000	6324000	7139000	6699000	10190000	5008000	8234000	6681000	7423000	5809000	6553000	-0.238797131	2.066142591	1.10E-13	1	1.436686063	up
Com_363_neg	D-Glucose 6-phosphate	0.86	C6H13O9P	260.03	Carbohydrates And Its Derivatives	"56-73-5"	38930000	38240000	31560000	32300000	39850000	28900000	31510000	37220000	40350000	37650000	36420000	33520000	38450000	35680000	41910000	36340000	39060000	34300000	74390000	66930000	57910000	59180000	79560000	94240000	85070000	73640000	59620000	61160000	90300000	82730000	75430000	67940000	90140000	91460000	-0.479229928	1.061210086	1.19E-13	1	1.484223836	up
Com_467_neg	Taxifolin	6.885	C15H12O7	304.25	Flavonoids	"480-18-2"	163200	182800	166900	183500	168100	140900	217500	237900	221100	272600	171400	220000	331500	261700	371000	302100	328700	324100	745400	1559000	1115000	1344000	745400	474500	579500	896100	751900	854800	727900	656700	682000	872700	677000	797000	-0.281262648	1.830010119	1.23E-13	1	1.438594907	up
Com_325_neg	Pyridoxal 5-phosphate monohydrate	1.7	C8H12NO7P	265.16	Pyridines and derivatives	"41468-25-1"	5353	7056	5182	5728	4888	6720	4145	7091	12980	8314	4460	5010	3527	3945	5551	8690	9918	4799	20500	25680	23600	20430	21880	24970	25240	28580	22720	28400	19610	21130	23640	27080	25130	28500	-0.260305815	1.941720556	1.29E-13	1	1.483331104	up
Com_927_pos	LysoPE 18:2 (2n isomer)	12.08	C23H44NO7P	477.6	Phospholipid		209600	194800	133400	171700	122900	108900	206500	186500	230600	148700	64560	86890	182400	444000	132200	274000	185500	370600	427100	1095000	1148000	1544000	904600	789600	1212000	1027000	870900	1586000	866200	1458000	813300	794400	867900	1118000	-0.185812856	2.428077776	1.34E-13	0.996527778	1.438842674	up
Com_105_neg	Lysope 16:0	12.48	C21H44NO7P	453.55	Phospholipid	"53862-35-4"	1564000	1570000	1278000	1938000	1614000	1288000	2106000	1790000	1887000	1306000	564600	760900	1415000	2481000	1188000	2244000	1636000	2800000	3223000	9087000	7813000	9600000	5574000	5077000	6085000	6876000	6738000	10140000	4650000	7866000	6723000	7445000	5653000	6565000	-0.239751129	2.060390486	1.53E-13	1	1.4335398	up
Com_1302_pos	Maltitol	0.914	C12H24O11	344.31	Fatty Acyls	"585-88-6"	109600	142000	98870	187500	222100	130600	97890	129500	68890	112100	182800	175900	101500	106000	115800	165000	80620	116900	43680	21180	35670	34010	36620	16490	31170	39410	33740	24430	52930	46460	39310	45620	39340	28960	-3.660984383	-1.872231619	1.58E-13	1	1.435283175	down
Com_771_pos	1-Methylhistidine	0.84	C7H11N3O2	169.18	Amino Acid And Derivatives	"332-80-9"	208800	178100	214600	183200	216400	228600	190800	277300	306700	271100	147900	178600	196800	261900	287000	217300	243400	176600	590300	1039000	804100	880100	674600	648400	511200	508700	489400	527500	385600	659300	710900	598800	636000	447200	-0.350338847	1.513177128	1.65E-13	1	1.453250779	up
Com_591_neg	Pyrogallol	2.787	C6H6O3	126.11	Benzene and substituted derivatives	"87-66-1"	253100	253100	230900	203400	246800	188800	374300	355200	339200	286900	292100	289000	497400	406500	409200	510800	561000	514800	655200	808700	1008000	879600	1506000	1401000	1385000	1576000	1865000	1420000	1087000	1120000	1253000	1886000	1804000	1854000	-0.256746041	1.961586065	1.70E-13	1	1.435138792	up
Com_188_neg	Koaburaside	4.68	C14H20O9	332.111	Phenolic acids	"41653-73-0"	4976000	5133000	4729000	5619000	6633000	5954000	2679000	2508000	1296000	3204000	3676000	3635000	1637000	1570000	1600000	1059000	1116000	1173000	83230	345600	328300	498900	98090	56330	65280	138600	117800	168200	181200	274600	205300	311500	299900	279900	-14.98254039	-3.905210358	2.00E-13	1	1.434793776	down
Com_774_pos	Trimethyllysine	1.03	C9H21N2O2	189.275	Amino Acid And Derivatives	"66989-56-8"	2664000	2125000	2029000	1943000	2188000	1749000	1707000	1650000	1751000	1749000	1667000	1746000	1529000	1871000	1846000	1912000	1968000	1924000	3716000	5089000	4711000	4290000	3298000	3774000	3369000	3798000	3798000	3687000	2773000	3029000	2888000	3562000	3391000	3292000	-0.517202125	0.951199893	2.38E-13	1	1.453108545	up
Com_1059_pos	Kaempferol 3-O-glucoside-2��-O-rhamnoside	6.08	C27H30O15	594.526	Flavones and Flavonols		859200	805400	717500	662400	772400	813700	314000	313700	125900	259800	380400	287200	719300	713700	702100	527600	316300	466500	87580	58887	44232	43810	44230	40090	80842	76288	93227	71081	28670	96412	112094	89211	126952	78387	-7.400195887	-2.88756346	3.05E-13	0.996527778	1.424446575	down
Com_874_pos	N-Feruloylcadaverine	12.68	C15H22N2O3	278.351	Phenolamides		19470	10060	29600	22080	30320	25754	29250	12370	21032	23180	12380	19250	17670	7920	30630	27070	25390	25100	86140	101500	82990	72380	66220	43590	73040	86930	76490	92660	83710	110300	112200	118900	89220	90300	-0.249072491	2.005362402	3.16E-13	1	1.439336449	up
Com_1108_pos	Imidazole-4-acetate	0.96	C5H6N2O2	126.1	Organoheterocyclic compounds	"645-65-8"	3249000	2810000	3207000	3143000	3919000	3456000	2772000	2674000	2304000	3043000	3229000	3043000	2975000	2777000	3113000	2125000	2165000	2298000	1947000	1511000	1759000	1748000	1613000	1606000	1683000	1749000	1398000	1444000	1477000	1329000	1669000	1398000	1729000	1512000	-1.818030137	-0.862376115	3.30E-13	1	1.435537589	down
Com_1067_pos	C-hexosyl-apigenin O-caffeoylhexoside	6.54	C36H36O18	756.66	Flavonoids		141500	114800	165300	67190	119800	59540	103900	61300	75780	138800	188500	124400	31070	102800	68080	165900	130900	159800	578500	448000	516000	395300	360200	719700	471100	573500	545900	412700	1390000	491000	930900	609100	448200	510900	-0.190935716	2.388841099	3.52E-13	1	1.43096647	up
Com_107_neg	Lysope 18:1	12.81	C23H46NO7P	479.588	Phospholipid		171600	167200	125600	156100	122600	93690	247800	218600	251600	144900	43120	72030	161300	307000	132700	264400	176100	305300	344400	1159000	1072000	1230000	930700	848500	925200	880000	896000	1379000	728600	1379000	1032000	1156000	884600	1096000	-0.176296761	2.503922126	3.59E-13	1	1.433743174	up
Com_828_pos	2'-Deoxyinosine 5'-phosphate	1.71	C10H13N4O7P	332.052	Nucleotide And Its Derivates	"3393-18-8"	35510	34650	37840	64000	61660	45440	46110	56760	47240	48600	34800	27600	39020	60110	49150	32260	45330	38710	127200	265100	109800	176700	117300	111300	118900	197900	94030	140700	144600	235100	228800	114300	155500	131300	-0.289795501	1.786892896	3.71E-13	1	1.448258106	up
Com_816_pos	5-Methylcytosine	0.991	C5H7N3O	125.13	Nucleotide And Its Derivates	"554-01-8"	284400	200000	211900	221800	293200	240300	167300	149000	118400	203500	217800	204800	232700	178000	204000	144700	178900	217200	135500	77310	101700	115000	66740	80510	88040	76260	75880	83160	74790	100700	92130	83200	76840	82590	-2.31173507	-1.208976071	3.75E-13	0.996527778	1.423821338	down
Com_145_neg	Bisulfurous Acid	0.95	C11H8O2	172.18	Quinones	"58-27-5"	13900	38980	40390	36730	45220	25530	33280	46780	35900	34150	33760	27510	40810	41860	42110	41930	52420	37820	162500	195000	229500	182000	132400	118700	140400	377500	364400	320000	105500	112200	123900	162500	188600	247900	-0.188029648	2.410967932	3.77E-13	1	1.454660526	up
Com_521_neg	D-Fructose 1,6-bisphosphate	0.88	C6H14O12P2	340.116	Sugar Acids And Its Derivatives	"488-69-7"	220800	225700	204900	233400	250800	171500	254700	256300	196300	184800	194700	183000	268200	275800	303400	301500	376300	309600	1101000	784400	1546000	1366000	2578000	3080000	3489000	1856000	2623000	1823000	1345000	2027000	1972000	811800	1194000	1123000	-0.13654667	2.872533969	4.92E-13	1	1.492194752	up
Com_910_pos	C-pentosyl-chrysoeriol O-hexoside	6.04	C27H30O15	594.526	Flavonoids		1759000	1372000	1628000	2755000	2179000	3177000	620300	636000	487300	534900	884500	528800	1118000	1488000	1563000	820500	651000	640700	181400	60650	70990	171500	155700	189100	193300	134300	88770	176200	201500	79360	203200	112200	88330	144400	-9.020786747	-3.173253263	4.98E-13	1	1.425106686	down
Com_525_neg	6-Phosphogluconic acid	0.91	C6H13O10P	276.135	Carbohydrates And Its Derivatives	"921-62-0"	197500	182900	132700	194900	180100	132100	198300	255100	288000	190600	148300	167500	267100	257300	293200	181900	298400	165900	831800	1420000	1277000	809800	3376000	3512000	4897000	4328000	2509000	4463000	2866000	2234000	2640000	4134000	3255000	3748000	-0.0716439	3.803012316	4.98E-13	1	1.497188704	up
Com_1031_pos	Cinobufagin	6.51	C26H34O6	442.552	Steroids and steroid derivatives	"470-37-1"	6692000	8435000	8192000	8199000	7964000	7958000	8550000	5243000	6790000	7587000	5657000	6285000	18570000	8091000	9856000	8983000	10190000	5706000	22710000	24990000	29470000	30870000	20430000	19960000	17450000	19770000	20810000	14950000	21110000	25410000	21850000	16100000	21260000	19510000	-0.381936311	1.38859601	5.60E-13	0.989583333	1.423661412	up
Com_990_pos	Dopamine	1.51	C8H11NO2	153.079	Phenols And Its Derivatives	"51-61-6"	12240	20470	16980	41450	15490	15920	30960	25100	22190	20640	25468	29540	28130	32279	37540	18660	28310	35940	47990	142800	100300	141000	121700	98050	62860	91820	106300	62670	60970	77340	79410	88800	102400	74040	-0.278717207	1.843126021	6.13E-13	1	1.417600582	up
Com_339_neg	Menadione	1.1	C11H10O5S	254.262	Vitamins	"130-37-0"	42850	48038	36500	27430	41850	31460	30510	37620	42360	31780	27900	38980	39830	43880	46510	50180	73980	42530	174200	214600	232900	174500	138000	118600	120700	399200	398100	292000	111800	163400	147300	163500	198000	254000	-0.197713147	2.338519288	6.63E-13	1	1.46791105	up
Com_520_neg	D-Erythrose 4-phosphate	1.08	C4H9O7P	200.084	Carbohydrates And Its Derivatives	"585-18-2"	631300	671300	469700	635900	790500	441300	591100	542800	804600	881600	633600	390700	749900	666000	713200	654800	932000	646000	1239000	1331000	1192000	1446000	1698000	1415000	1310000	1471000	1194000	1435000	1513000	1414000	1523000	1558000	1217000	1875000	-0.461216961	1.116482526	7.49E-13	1	1.434974216	up
Com_241_neg	Methylmalonate	1.938	C4H6O4	118.09	Organic Acid And Its Derivatives	"516-05-2"	4855000	5224000	3663000	4281000	5791000	3756000	3301000	3585000	2572000	4504000	4243000	3255000	4060000	4556000	5392000	3750000	5219000	3609000	7758000	9383000	8173000	10570000	6688000	7033000	7144000	8783000	9149000	8695000	7907000	7018000	9453000	11320000	10800000	9855000	-0.481032729	1.055793037	7.92E-13	1	1.416516088	up
Com_578_neg	Isomangiferolic acid	14.72	C30H48O3	456.36	Terpenoids	"13878-92-7"	29750	17230	26570	63640	72370	43120	37910	31350	11990	30690	69310	48010	50940	84280	97840	107300	59100	109100	5835	6826	7154	8053	2188	10510	3688	4286	5635	2838	7604	8440	9651	5195	3846	3309	-9.262181452	-3.211352021	8.56E-13	1	1.415799475	down
Com_299_neg	Hyperoside	6.554	C21H20O12	464.38	Flavones and Flavonols	"482-36-0"	18670000	20030000	17060000	32000000	23770000	29390000	13140000	18580000	9167000	16390000	17390000	14630000	17600000	12430000	17580000	21480000	13390000	19290000	2861000	2838000	2375000	3054000	3920000	4269000	3065000	1435000	2351000	910100	1573000	1213000	1384000	5240000	3441000	3652000	-6.771273684	-2.759427232	8.63E-13	1	1.466791054	down
Com_511_neg	Pantetheine	5.84	C11H22N2O4S	278.13	Vitamins	"496-65-1"	102300	72590	84480	113700	217000	54020	83190	103000	67260	163300	143800	120700	139300	108000	135100	108300	96850	102600	39580	25060	37730	21970	28600	45540	38210	38350	33840	46660	23740	24210	22630	44730	36970	35820	-3.295465136	-1.720482108	8.67E-13	1	1.415997735	down
Com_405_neg	3-(2-Naphthyl)-L-alanine	6.07	C13H13NO2	215.095	Amino Acid And Derivatives	"58438-03-2"	88710	90670	114700	91360	77440	47900	77790	50000	36500	68360	80790	76300	52490	53900	53820	66210	45530	66440	19130	19260	25250	28040	20070	20940	11160	12690	13700	19430	16910	16950	19150	18100	6070	12210	-3.946295898	-1.980499135	8.74E-13	1	1.433328783	down
Com_112_neg	Neohesperidin dihydrochalcone	6.43	C28H36O15	612.576	Flavanones	"20702-77-6"	3230000	4195000	3289000	3084000	2630000	3490000	1460000	1820000	752800	1914000	2748000	1853000	1582000	1269000	1859000	2970000	2077000	3060000	119900	193700	244300	280400	51680	65730	54900	166300	75390	53920	212600	118100	170700	436700	275500	347500	-13.41796521	-3.746094003	1.04E-12	1	1.461989596	down
Com_851_pos	4,6-Dihydroxyquinoline O-hexoside	1.09	C15H17NO7	323.303	Quinolines and derivatives		414500	190200	168900	245300	237400	196600	322000	376600	250700	167200	205600	203300	179000	156700	210200	120300	133300	163800	90720	91459	45340	56510	84411	92210	43280	55230	48850	37750	58350	75050	55750	55760	86928	47440	-3.418062983	-1.773178981	1.18E-12	1	1.410542365	down
Com_1151_pos	Lappaconitine	7.37	C32H44N2O8	584.7	Terpenoids	"32854-75-4"	2582000	2664000	2469000	4201000	3857000	3270000	2860000	2875000	2280000	2835000	2630000	2913000	1997000	1564000	2012000	1576150	1527520	1693800	1478000	865600	962360	1016000	615800	596900	951440	723000	661000	834070	923560	822390	933700	1023790	1021890	933410	-2.834861614	-1.503278311	1.46E-12	1	1.411013618	down
Com_773_pos	gamma-Glutamylglutamic acid	1.05	C10H16N2O7	276.243	Amino Acid And Derivatives	"1116-22-9"	852600	830200	676200	1020000	908600	825900	710000	751400	551200	596500	539900	450400	665000	695500	786600	691100	814200	676400	1087000	1664000	1322000	1405000	1570000	1506000	1426000	1476000	1234000	1463000	1521000	1355000	1422000	1482000	1231000	1382000	-0.514176449	0.959664563	1.54E-12	1	1.433369899	up
Com_744_pos	Apigenin C-glucoside	6.46	C21H20O10	432.113	Flavonoids	"38953-85-4"	1669000	1806000	3125000	3719000	3453000	2788000	636400	692200	398600	1548000	2559000	1580000	1391000	1951000	1988000	2586000	971500	2254000	219400	100900	84110	206000	164100	180600	224681	109900	116600	130200	271895	662800	292808	188132	51750	196202	-9.754123354	-3.286012217	1.64E-12	0.993055556	1.40957611	down
Com_725_pos	Camelliaside A	6.31	C33H40O20	756.668	Flavones and Flavonols	"135095-52-2"	5913000	5132000	5548000	2882000	2195000	1993000	1208000	1541000	1478000	3933000	2697000	2517000	776000	1655000	2275000	3375000	7518000	4629000	24040000	16180000	19250000	13870000	14850000	30980000	25360000	27540000	16550000	18650000	19920000	19060000	22160000	30650000	28470000	33470000	-0.141003386	2.826198291	1.72E-12	1	1.443122049	up
Com_1153_pos	4'-O-Glucosylvitexin	6.28	C27H30O15	594.518	Flavonoids	"38950-94-6"	7579000	5703000	6848000	10800000	9174000	11330000	2420000	2842000	1634000	2051000	4017000	2363000	5099000	5961000	7164000	3396000	2737000	2625000	735600	244300	240700	765800	691600	950200	825500	429500	510200	590900	677800	266300	973700	443200	156900	324300	-9.440560937	-3.238872584	1.82E-12	1	1.406749503	down
Com_278_neg	D-Fructose-1,6-biphosphate	0.91	C6H14O12P2	339.996	Carbohydrates And Its Derivatives	"38099-82-0"	226300	235800	173800	224900	244100	171100	227300	256600	170300	167500	191500	163700	240000	234400	288100	275600	304300	266300	867100	692200	1393000	1298000	2629000	3018000	2992000	1587000	2654000	1678000	1222000	1930000	2026000	788200	1164000	1098000	-0.133534707	2.904713331	2.12E-12	1	1.48922916	up
Com_799_pos	4-Hydroxytolbutamide	6.3	C12H18N2O4S	286.35	Benzene and substituted derivatives	"5719-85-7"	304100	231700	268400	159400	130300	98200	235882	98310	203230	189500	136600	109700	269655	267063	88690	209600	418400	194400	1620000	544100	1097000	551200	891500	1206000	1086000	532758	554300	476900	1099000	781900	1071000	1436000	1229000	1045000	-0.210993514	2.244729444	2.16E-12	1	1.403257149	up
Com_1012_pos	Sorbic acid	6.72	C6H8O2	112.127	Fatty Acyls	"110-44-1"	358900	345200	289700	240700	372400	301600	175300	130200	256700	298800	235500	197200	481600	372600	359100	358200	493800	394900	853400	1092000	1292000	1318000	994500	921100	946300	946200	877600	756000	1011000	996100	1101000	707600	725300	698500	-0.330339081	1.597980435	2.18E-12	1	1.42137083	up
Com_359_neg	L-Homoserine	1.9	C4H9NO3	119.119	Amino Acid And Derivatives	"672-15-1"	24650	24500	17210	25510	27100	25300	15960	19960	12920	23560	21170	20310	20030	29810	26380	18400	26050	19360	38310	49620	42360	53300	33760	39190	41780	46850	49390	46930	46860	32850	53600	63480	58720	51040	-0.473153545	1.079619661	2.25E-12	1	1.405611304	up
Com_194_neg	Guanosine 5'-diphosphate	1.08	C10H15N5O11P2	443.201	Nucleotide And Its Derivates	"146-91-8"	6211	10070	10080	9140	9475	7519	9335	4950	7774	9240	8664	7577	5831	9221	9244	6241	7326	6846	13230	27510	39390	26820	24580	31810	31740	25680	42210	27280	27650	21720	32590	13550	19420	27390	-0.297434712	1.749355069	2.28E-12	1	1.450119663	up
Com_1277_pos	L-Methionine	1.38	C5H11NO2S	149.212	Amino Acid And Derivatives	"63-68-3"	129900	167800	159738	159500	199942	158400	155674	160314	134866	126700	148356	126481	179300	188500	190300	185400	212700	157500	342600	465400	274200	341500	308000	199600	249200	345200	321300	395700	323700	310700	299500	365100	311500	335900	-0.503854618	0.988920575	3.05E-12	0.993055556	1.418490314	up
Com_1007_pos	Geranylacetone	5.34	C13H22O	194.313	Terpenoids	"3796-70-1"	283600	255100	286500	270600	262700	187400	205300	198000	165000	295100	467000	477300	276200	228200	233700	301000	183600	340900	120341	110387	97361	130925	77080	81945	77917	99770	33490	84094	75850	90580	73660	99220	63490	75980	-3.139771455	-1.650659549	3.30E-12	1	1.407253034	down
Com_1093_pos	LysoPC 19:0	3.95	C27H56NO7P	537.71	Phospholipid	"108273-88-7"	5552	5573	5453	15495	13872	10953	5348	4815	3802	7060	3172	4865	15910	9358	13330	4599	9394	4281	16430	69580	57590	57600	55660	36600	33080	30360	28360	27600	38510	28970	28620	53870	38930	31610	-0.20045436	2.3186543	4.12E-12	1	1.398933177	up
Com_1250_pos	2-Methoxyhexadecanoate	0.97	C17H34O2	270.451	Fatty Acyls	"112-39-0"	3348000	3125000	3337000	3498000	3819000	3842000	3471000	2916000	2454000	3892000	3807000	3831000	3119000	2906000	3210000	2632000	2899000	2699000	1910000	1928000	1949000	2085000	2016000	2111000	1770000	2224000	1750000	1892000	1515000	1530000	1829000	2432000	1938000	1331000	-1.73025856	-0.790987642	4.56E-12	1	1.402819147	down
Com_1207_pos	2'-Deoxyguanosine-5'-monophosphate	1.66	C10H14N5O7P	347.221	Nucleotide And Its Derivates	"312693-67-7"	3179	3448	3607	5081	3880	10898	6445	3797	9662	10148	3860	10820	3251	2562	6817	5848	5123	2977	16280	18330	28060	13710	17460	14820	25040	19150	21420	36120	19670	30680	32190	31560	32270	27950	-0.234295963	2.093595997	4.85E-12	1	1.401213048	up
Com_1088_pos	Kynurenic acid	5.296	C10H7NO3	189.17	Quinolines and derivatives	"492-27-3"	494300	493100	392900	580000	451400	498000	321800	457200	304900	712800	482500	409400	883500	674200	772900	472900	547300	504100	1729000	2020000	2071000	2169000	1538000	2128000	1880000	1262000	918600	663300	1750000	1836000	1841000	1681000	2100000	2399000	-0.300252786	1.735750462	5.01E-12	0.986111111	1.415010063	up
Com_909_pos	Luteolin C-hexoside derivative	6.1	C21H20O11	448.4	Flavonoids		823100	632400	539100	547600	432700	545800	279200	316300	151000	901600	1311000	825200	498400	486000	366900	1198000	725100	1013000	128945	103477	103910	117531	133928	119695	105526	57750	89883	94624	50570	38980	128846	117808	145306	144842	-6.127632538	-2.615329784	5.34E-12	1	1.395057412	down
Com_402_neg	2-O-Caffeoylmalic acid	0.69	C13H12O8	296.053	Phenolic acids	"53755-04-7"	39430	29380	45640	43330	46450	34490	25470	30350	16720	33020	55340	56810	42850	35370	44450	31520	22850	37190	13930	10110	14160	9007	11110	12630	13300	14720	17840	11800	15410	19250	16470	11680	12380	13970	-2.737523235	-1.45287121	5.37E-12	0.993055556	1.401292735	down
Com_674_pos	N-Acetyl-D-phenylalanine	4.1	C11H13NO3	207.226	Amino Acid And Derivatives	"10172-89-1"	12440	9032	4652	10410	15380	7914	11200	17790	9956	14840	13740	9327	8722	12520	17830	9533	11260	13400	40020	35440	33140	43060	36570	33620	31560	33730	30350	25870	31920	24140	26370	28000	26810	25850	-0.368483891	1.440326544	5.49E-12	1	1.416278498	up
Com_123_neg	Kuwanon A	0.7	C25H24O6	420.454	Flavonoids	"62949-77-3"	19490	15150	34340	21820	23870	18750	18380	13880	8241	17240	26650	41670	32070	18880	20240	20150	15810	16360	8270	4565	6748	6133	10343	3916	3055	5352	5534	7535	4899	5359	5737	7988	4199	7298	-3.512152402	-1.812355449	5.73E-12	0.993055556	1.391353385	down
Com_654_pos	Tricin 5-O-hexoside	7.19	C23H24O12	492.43	Flavonoids		8141000	5735000	5436000	16740000	12430000	11490000	6561000	5772000	4190000	4150000	6088000	4681000	8785000	13380000	10430000	5149000	3518000	4808000	1386000	1713000	1774000	3024000	1338000	1469000	1565000	2551000	1900000	2327000	1343000	914600	1117000	1831000	1319000	1681000	-4.484269391	-2.16487295	6.15E-12	1	1.39631864	down
Com_789_pos	Luteolin 8-C-hexosyl-O-hexoside	6.4	C27H30O16	610.2	Flavonoids		1664000	1647000	1277000	1368000	1095000	1949000	1599000	1209000	786300	536600	827000	682800	1232000	614900	893000	790300	769600	1149000	76200	323994	139600	69300	274823	308153	97340	106900	343287	111000	164700	227492	263313	118600	94800	102200	-6.328568124	-2.661879118	6.19E-12	1	1.430256185	down
Com_345_neg	6'-O-Feruloyl-D-sucrose	0.69	C22H30O14	518.164	Phenolic acids	"118230-77-6"	422300	340900	498300	533900	550800	501300	328400	283400	187400	455700	406800	399800	383000	314300	366600	423400	407500	347600	157200	72820	122900	175900	119400	146400	123700	85190	168500	118200	185100	142800	177800	66030	79710	116700	-3.08829888	-1.626812381	6.51E-12	1	1.415612347	down
Com_399_neg	2-Aminoethanesulfonic acid	1.04	C2H7NO3S	125.015	Organic Acid And Its Derivatives	"107-35-7"	240700	326100	244900	145200	300900	111000	225100	219000	85680	157900	128000	150800	183700	176100	165200	271400	263800	307500	57320	57670	71400	91010	35430	31800	38580	53020	62200	42980	58380	58940	70790	67820	66250	84010	-3.473551897	-1.796411652	6.78E-12	0.996527778	1.39063381	down
Com_981_pos	Nepsilon-Acetyl-L-lysine	1.304	C8H16N2O3	188.22	Amino Acid And Derivatives	"692-04-6"	210700	235000	256000	223000	223900	170500	261400	255200	168300	321100	205400	228500	137500	234800	251300	244400	273100	239300	460900	927000	579600	555900	553100	462900	486200	504400	546900	437500	311600	425800	492900	410300	538500	463400	-0.451086401	1.1485243	7.50E-12	0.996527778	1.401966939	up
Com_942_pos	2-Amino-4-(methylthio)butyric acid	1.46	C5H11NO2S	149.211	Amino Acid And Derivatives	"59-51-8"	397200	441000	329100	505300	436500	455200	546100	578600	419700	396500	328300	301400	507400	450600	499500	493200	529500	427100	910700	1341000	896800	820900	710700	674700	786700	1160000	938800	1231000	860700	883100	750800	881800	729200	788200	-0.49763818	1.006830918	7.72E-12	1	1.39728015	up
Com_590_neg	Dulcitol	0.897	C6H14O6	182.17	Carbohydrates And Its Derivatives	"608-66-2"	285100	271900	345000	354400	591200	406400	239000	233600	282000	342100	326700	504600	345000	289700	293500	273300	332000	415100	138000	97280	100300	132300	172500	162400	198200	161200	109600	173900	110000	144500	179000	90030	121300	94310	-2.494220221	-1.31858885	7.78E-12	1	1.395860782	down
Com_208_neg	Saponarin	6.27	C27H30O15	594.518	Flavonoids	"20310-89-8"	257500	202100	238200	363900	334000	426400	116300	139400	87760	93310	143300	95390	178500	229100	268500	121800	98720	108500	26760	69033	57705	24810	19200	20920	31380	23460	12520	27180	58330	15340	31640	23010	48318	20500	-6.103620293	-2.609665215	7.92E-12	1	1.390664571	down
Com_295_neg	Isovanillin	7.676	C8H8O3	152.15	Phenols And Its Derivatives	"621-59-0"	15690	12030	17780	13320	15240	12890	8506	18080	14700	15590	21010	17370	7741	24601	7298	35460	37950	34580	64340	49800	57390	49010	73200	61100	63770	88400	115600	54350	75930	72820	99030	100300	104200	86470	-0.241165702	2.05190335	8.25E-12	1	1.404093142	up
Com_1239_pos	Lysopc 14:0	11.37	C22H46NO7P	467.577	Phospholipid	"20559-16-4"	24400	19190	21090	41980	20290	26310	26870	23700	21190	12700	13430	14020	19520	38640	14750	34630	21660	34260	58650	82720	71400	144800	50740	54500	69620	58630	57570	124900	62680	93500	73290	63820	75360	59550	-0.317046628	1.657233061	8.50E-12	1	1.386463125	up
Com_1141_pos	Phe-Pro	5.58	C14H18N2O3	262.304	Amino Acid And Derivatives	"7669-65-0"	108300	80000	69830	94590	116000	36040	64490	63090	59610	69180	38700	47800	78900	96110	102700	68730	65400	69540	137700	282300	233700	204300	213900	196400	143800	220500	176200	221500	145700	136700	305400	328700	270100	271700	-0.338629313	1.56222123	9.31E-12	1	1.385043367	up
Com_503_neg	Harpagide	4.603	C15H24O10	364.345	Terpenoids	"6926-08-5"	45840	43990	43410	53060	53880	52430	38340	41420	27460	33130	46300	37330	77470	73960	84760	39400	38300	44130	17480	19110	18190	27210	18580	20140	18560	11470	9758	13850	19000	11030	18160	10690	8669	12420	-3.056937252	-1.612086939	9.36E-12	1	1.395868709	down
Com_253_neg	L-Arabinitol	0.925	C5H12O5	152.15	Sugar Alcohols	"7643-75-6"	49070	70960	44580	64080	78870	56270	62300	46410	39430	58030	47920	48520	38610	47090	51220	48330	40790	43250	106200	116400	80600	104800	88110	108100	104700	97400	105600	100600	89220	114300	140500	80290	83570	72320	-0.522229408	0.937244394	1.02E-11	0.996527778	1.393799136	up
Com_754_pos	Dihydrozeatin	4.673	C10H15N5O	221.259	Phytohormones	"23599-75-9"	8978	12050	11110	25290	10650	6499	7310	13580	13330	13410	11460	9910	29770	13600	20220	23950	8667	7060	53050	58440	51330	46230	53560	56350	71400	57070	44060	56060	40640	56160	36870	39590	32570	51150	-0.272726796	1.874471642	1.15E-11	1	1.417034604	up
Com_27_neg	3-(2-Naphthyl)-D-Alanine	6.22	C13H13NO2	215.248	Amino Acid And Derivatives	"76985-09-6"	44530	57840	45740	48000	49380	34240	35950	30010	19460	37480	41970	36150	21470	20400	27700	37630	20820	34800	10120	9454	12100	14660	15510	14300	10060	5968	8452	15980	13930	8809	9239	15130	5709	10200	-3.184829292	-1.671216045	1.20E-11	1	1.387511807	down
Com_147_neg	Cinnamyl acetate	0.89	C11H12O2	176.21	Benzene and substituted derivatives	"103-54-8"	257000	281800	300800	384000	300000	258900	347600	284300	277300	353900	350900	265100	250700	366100	387600	317600	339400	343000	504700	530400	492200	530200	555200	455100	510100	481000	544600	529200	449100	473500	482500	447900	412700	400800	-0.645764238	0.630920547	1.24E-11	1	1.387245431	up
Com_610_pos	Putrescine	0.68	C4H12N2	88.1	Amines	"110-60-1"	491254	491104	411171	448932	543981	417679	295482	251185	306500	333582	386920	302698	359572	307181	285268	249642	303612	139800	856500	664700	736900	465800	1292000	1253000	1139000	1346000	1335000	1269000	1102000	1545000	1572000	1375000	1597000	1507000	-0.295064661	1.760896953	1.33E-11	0.989583333	1.397892322	up
Com_655_pos	Tricetin O-hexoside	6.46	C21H20O12	464.383	Flavonoids		74870000	126800000	55990000	96930000	79070000	81800000	34550000	37080000	17550000	68450000	44600000	46170000	52270000	77570000	71360000	87480000	29230000	60990000	2119696	10310000	9243000	11900000	15620000	20800000	11150000	6147000	6960000	4518678	16210000	5826000	8984000	10150000	7768000	11800000	-6.36831395	-2.670911461	1.45E-11	0.996527778	1.393331013	down
Com_1245_pos	Selgin C-hexoside	0.74	C22H22O12	478.4	Flavonoids		37200	17880	28400	47190	28300	33060	13770	34540	10360	29270	36450	25530	30730	47110	7957	37340	19120	22330	1941	5395	6205	3510	5288	5998	2479	5565	2885	2847	8253	3819	3958	9297	10460	3523	-5.52982709	-2.46723437	1.49E-11	0.986111111	1.382299855	down
Com_550_neg	Forsythoside B	6.3	C34H44O19	756.702	Phenylpropanoids	"81525-13-5"	369300	288600	353800	158200	146300	140800	85430	116500	100100	201500	197400	206000	44820	58140	58320	227300	364300	237300	1745000	1144000	1268000	1226000	1152000	1521000	1281000	1287000	1411000	1187000	1597000	1599000	1559000	1903000	1545000	1585000	-0.129571104	2.948184076	1.64E-11	1	1.459482171	up
Com_1244_pos	Quercetin-O-glucoside	6.54	C21H20O12	464.376	Flavones and Flavonols		25010000	22930000	62810000	41270000	47270000	73410000	24240000	24170000	7661000	14370000	14220000	18220000	27250000	24950000	36540000	24720000	25270000	24540000	4363983	5558000	4220000	5675000	8993000	9036000	7351000	2096000	4283740	2262000	5657000	5445000	4956000	4897000	6085000	4592000	-5.604008599	-2.48645917	1.65E-11	0.993055556	1.379389862	down
Com_959_pos	Spermine	0.71	C10H26N4	202.34	Polyamine	"71-44-3"	83560	60660	45170	58910	52360	26230	51870	42570	41980	37340	37890	31000	39050	31890	31460	39700	36750	41820	118900	105800	96900	115500	124500	98510	98600	93090	120800	97100	96110	97370	77900	82090	91230	94020	-0.436707383	1.195261173	1.66E-11	0.993055556	1.413312757	up
Com_485_neg	Rutin hydrate	6.36	C27H30O16.xH2O	610.52	Flavonoids	"207671-50-9"	165200000	186500000	165700000	142600000	139900000	175200000	80310000	100600000	50600000	107000000	139300000	105200000	96770000	75440000	107900000	155300000	115100000	151200000	6864000	12840000	16360000	17110000	2831000	4245000	2719000	11580000	5209000	3287000	14530000	8000000	10660000	26550000	15510000	18570000	-11.35741322	-3.505562377	1.79E-11	1	1.458868706	down
Com_902_pos	Malvidin O-hexoside	7.18	C23H24O12	492.436	Anthocyanins		181700	128000	102200	274300	214000	220700	159100	82540	79190	120200	108100	88350	198300	206300	227500	86770	77660	113000	27210	44810	50000	51490	23940	42890	35840	21170	32730	52820	27000	52390	38640	56090	33120	34370	-3.797338002	-1.924988419	1.84E-11	1	1.37803129	down
Com_1292_pos	di-C,C-pentosyl-apigenin	6.59	C25H26O13	534.47	Flavonoids		1298000	650100	792300	1312000	1140000	1020000	547600	691700	343700	1146000	1419000	1110000	204300	395400	218000	474600	395200	426600	165400	154100	170000	215100	49870	71650	74480	52360	76060	75730	175200	68760	123700	70500	53130	45550	-7.355741148	-2.878870712	1.98E-11	0.996527778	1.379322718	down
Com_200_neg	Kaempferol7-O-beta-D-glucopyranoside	6.65	C21H20O11	448.377	Flavones and Flavonols	"16290-07-6"	2078000	2087000	2434000	3098000	2523000	2722000	1157000	1450000	1091000	2374000	2458000	2047000	2044000	2266000	1961000	3085000	2701000	2787000	8305000	8938000	9446000	10410000	28320000	35190000	26220000	7405000	10450000	7695000	8824000	10130000	8334000	20030000	19090000	20940000	-0.149662834	2.740212095	2.11E-11	1	1.440593592	up
Com_1069_pos	LysoPC 14:0 (2n isomer)	11.36	C22H46NO7P	467.3	Phospholipid		48240	27230	31670	71160	39240	27920	43080	38280	37730	23380	20370	25470	24530	50940	26260	32790	40310	47610	66600	123600	120200	239000	91760	71410	101600	99650	84260	195500	96180	147900	100900	113300	115200	87230	-0.314566642	1.668562408	2.18E-11	0.996527778	1.379860445	up
Com_505_neg	Cyanin chloride	4.725	C27H31ClO16	646.98	Anthocyanins	"2611-67-8"	63740	48050	45950	26150	19380	19860	25010	27840	29510	62830	58570	51550	47330	48980	45180	36100	26470	35240	12810	4386	7650	6409	10750	7238	12450	8090	3848	17160	17180	6405	9862	6615	6096	12269	-4.275564014	-2.096114747	2.29E-11	1	1.389068358	down
Com_436_neg	Vincetoxicoside B	6.97	C21H20O11	448.383	Flavonoids	"22007-72-3"	41930	65090	79520	95975	56480	55228	92230	112400	260500	75290	31510	42740	85686	64040	73690	104100	120200	97840	248900	303600	327400	309100	194500	223200	268700	325000	401900	484800	267200	351500	391700	408700	403300	314300	-0.264507149	1.91862138	2.32E-11	0.989583333	1.401013042	up
Com_530_neg	Licoagroside D	11.44	C22H24O10	448.426	Alcohols and polyols	"464196-55-2"	30680	23720	14080	23120	29010	19950	15680	13540	10310	22880	24630	31620	12090	28380	23170	68480	71120	57440	77260	181900	258900	171800	70140	215900	157900	81610	108800	118100	70820	210000	293500	146600	133600	190900	-0.185765068	2.428448856	2.35E-11	0.993055556	1.372219384	up
Com_86_neg	Calceolarioside B	6.67	C23H26O11	478.446	Phenylpropanoids	"105471-98-5"	51370	58490	49190	106543	85142	63096	78600	102500	134200	57900	62080	59480	101000	109900	75670	145100	144500	108600	141500	229500	210700	259000	248100	244600	245300	242300	210200	186200	375500	460200	372700	341600	472800	347700	-0.308707881	1.695685779	2.56E-11	0.993055556	1.374334669	up
Com_1017_pos	N-Feruloylputrescine	5.22	C14H20N2O3	264.32	Cinnamic acids and derivatives		327300	513900	953600	1722000	268700	504200	141000	150000	65030	908100	666600	454700	303500	265300	253800	827900	615200	972900	11690	30260	27920	49220	54350	73840	40210	26450	46660	47360	11770	67080	46590	67290	18970	47010	-13.21824058	-3.724458253	3.04E-11	0.989583333	1.372232272	down
Com_476_neg	12,13-EODE	12.67	C18H32O3	296	Fatty Acyls		79760	72520	64830	119400	111200	66870	72680	39720	30000	79640	56450	67410	57300	68250	61990	162700	174300	118800	413900	1249000	491300	601700	193700	173500	236600	442400	250200	459200	688700	981000	737500	707500	582000	566700	-0.152335513	2.714675792	3.29E-11	0.996527778	1.39522147	up
Com_1291_pos	di-C,C-hexosyl-apigenin derivative	6.36	C27H30O15	594.518	Flavonoids		722000	493600	590600	1088000	904300	1053000	154100	207800	124500	212300	268500	157300	394300	549500	475000	258700	178700	242400	66830	14900	26600	46060	64970	77880	69260	40940	47480	44310	52830	37320	79090	30970	70163	37750	-8.89006695	-3.152194284	3.34E-11	1	1.377055667	down
Com_465_neg	Rutin	6.451	C27H30O16	610.518	Flavones and Flavonols	"153-18-4"	158800000	173000000	164600000	142900000	131300000	156800000	90490000	110000000	50440000	117700000	137500000	121500000	96630000	77980000	115900000	158100000	121300000	154600000	7626000	15600000	18050000	19570000	4327000	5029000	3441000	13770000	6698000	3787000	16170000	9442000	12270000	28810000	22020000	23740000	-9.632791908	-3.267954	3.40E-11	1	1.455677865	down
Com_1000_pos	1-Hexadecanol	5.25	C16H34O	242.441	Fatty Acyls	"36653-82-4"	228900	222800	200100	309100	352100	298800	205900	181100	136800	165900	191300	154100	185800	163300	161000	234700	263400	254600	67560	125800	74060	99070	40890	47700	63090	65840	37930	73730	81060	69320	120300	84350	81870	56560	-2.922547483	-1.547226465	3.51E-11	1	1.393853993	down
Com_979_pos	L-5-Hydroxytryptophan	3.05	C11H12N2O3	220.22	Indoles and derivatives	"4350-09-8"	17550	31290	21910	89630	81970	60970	92680	127000	93220	57180	44310	33910	56680	47200	53110	36560	59210	40810	276500	167300	178600	195600	330100	353800	280100	180300	170800	125500	436700	192200	319600	203400	235900	398700	-0.22967486	2.122335143	3.68E-11	0.996527778	1.370492752	up
Com_348_neg	13(S)-HODE;13(S)-Hydroxyoctadeca-9Z,11E-dienoic acid	12.61	C18H32O3	296.235	Fatty Acyls	"10219-69-9"	64920	61290	54360	105100	96800	57110	58530	34040	24980	65980	48600	58740	44690	54820	50270	133500	148300	98780	358800	1066000	406100	530700	164000	148300	196500	362300	208200	386800	565900	846900	652500	606400	489300	461600	-0.150426157	2.732872638	3.69E-11	0.998263889	1.393794416	up
Com_1217_pos	Nicotianamine	0.86	C12H21N3O6	303.312	Amino Acid And Derivatives	"34441-14-0"	17620000	15570000	14690000	19520000	20970000	16370000	19940000	22550000	23950000	20140000	13070000	14760000	25930000	28400000	30350000	23490000	31560000	25550000	37590000	64310000	51420000	54430000	47740000	43360000	43500000	50160000	46700000	50900000	31630000	37830000	41160000	44720000	37400000	38630000	-0.473631363	1.078163479	4.16E-11	1	1.376774397	up
Com_99_neg	Sakuranetin	1.01	C16H14O5	286.279	Flavanones	"2957-21-3"	412300	441700	397800	345400	370800	283300	402000	447400	367400	293000	338800	302000	283400	282600	285800	307800	275100	361000	222000	243100	202700	234400	212300	183900	217500	173300	154200	174400	171000	166200	189200	138600	139800	128500	-1.866754016	-0.900531835	4.20E-11	1	1.38076024	down
Com_457_neg	2-Isopropylmalic acid	6.13	C7H12O5	176.167	Organic Acid And Its Derivatives	"3237-44-3"	21750	31200	14120	11330	9652	23655	15330	19290	23200	29340	14170	17250	17830	42110	32650	13680	35570	12240	77900	56100	34950	59460	63330	64700	65490	95310	102200	79830	48300	70700	55800	103700	80980	63220	-0.30451755	1.715402719	4.31E-11	0.993055556	1.371483201	up
Com_230_neg	Crocetin	8.79	C20H24O4	328.408	Terpenoids	"27876-94-4"	16040	9936	11850	21770	27140	14820	19970	13700	14740	15200	10940	13980	11580	13790	15640	16750	17420	15990	34240	48440	38430	34250	28560	36390	48440	37640	27670	45520	33450	42130	62100	80300	61840	80770	-0.33776745	1.565897791	4.78E-11	1	1.395764252	up
Com_584_neg	12(13)-EpOME	12.61	C18H32O3	296.235	Fatty Acyls	"6799-85-5"	79110	71640	65730	126200	116000	71960	71780	40240	32630	81180	59220	67190	56300	69200	63880	162800	178900	121000	420700	1268000	483600	626300	188300	178100	238100	449700	254200	465600	703400	1016000	786100	724000	571000	570300	-0.152560423	2.712547344	4.88E-11	0.996527778	1.392662466	up
Com_964_pos	Coumalic acid	0.72	C6H4O4	140.094	Organic Acid And Its Derivatives	"500-05-0"	422400	442000	335500	451900	316900	250100	414600	336800	258900	281800	248300	339600	224500	284800	228300	288100	262700	262300	744300	727200	698700	735200	673800	569700	634100	701500	572400	595700	544400	472100	461900	458800	545500	503600	-0.520990754	0.940670326	6.02E-11	1	1.366309871	up
Com_116_neg	Anthranilate O-hexosyl-O-hexoside	0.98	C19H27NO12	461.1	Benzoic acids and derivatives		27540	41770	67150	59490	69640	315000	22410	57420	15390	122000	150600	74710	58780	26710	101900	42290	38330	32250	10900	4087	5425	9493	4379	10680	5299	5737	5685	4440	5212	7236	9507	16142	3045	13742	-9.721076761	-3.281116124	6.55E-11	0.996527778	1.367541721	down
Com_1134_pos	Poricoic acid A	6.04	C31H46O5	498.703	Terpenoids	"137551-38-3"	99720	75770	61050	101500	51510	102000	45090	68800	39110	174900	165400	251600	41850	51350	46710	102000	73030	139400	17750	12630	13970	8412	3057	10360	22560	20680	12090	15770	20620	22040	22100	16970	16860	6755	-6.194459099	-2.630978312	6.67E-11	1	1.361812372	down
Com_512_neg	Dihydromyricetin	6.97	C15H12O8	320.25	Flavonoids	"27200-12-0"	119000	107100	102300	58750	52210	39250	123200	147200	150400	115800	93410	106100	294800	213100	171700	792100	759000	721000	821700	1045000	1418000	1543000	1724000	1613000	1289000	2383000	2501000	2253000	2273000	2148000	1873000	3463000	2979000	3038000	-0.114429747	3.127465948	6.82E-11	1	1.396120318	up
Com_499_neg	9S-Hydroxy-10E,12Z-octadecadienoic acid	12.61	C18H32O3	296.235	Fatty Acyls	"15514-85-9"	85670	76370	69730	133800	120200	74190	74440	45960	34340	82690	62840	71780	59110	70390	66440	170100	181900	131000	444500	1282000	516100	629000	193800	183000	236300	472400	257300	462000	707000	1064000	786200	737000	583500	580400	-0.15676343	2.673339046	6.87E-11	1	1.390266079	up
Com_77_neg	Loganic acid	4.79	C16H24O10	376.36	Terpenoids	"22255-40-9"	4961	32058	21708	29754	12690	24094	4833	5232	4962	13530	6382	9527	19370	23210	21310	20930	27360	14720	37400	208700	136900	185500	122500	176500	196300	75160	117700	139600	35180	58350	108100	91130	89250	81010	-0.141814036	2.81792777	7.15E-11	1	1.356975048	up
Com_957_pos	2,6-Diaminooimelic Acid	0.94	C7H14N2O4	190.197	Organic Acid And Its Derivatives	"583-93-7"	3044000	3032000	3133000	3080000	4558000	3072000	4649000	4245000	4121000	3178000	3322000	3122000	3333000	3621000	3255000	5127000	5737000	4872000	8975000	10300000	9208000	7705000	6810000	6367000	8034000	9061000	7755000	7948000	4654000	5613000	6467000	10270000	10450000	10060000	-0.469549556	1.090650668	7.73E-11	0.986111111	1.369799942	up
Com_917_pos	Phellodenol H	1.02	C17H20O9	368.335	Coumarins and derivatives		196900	152800	180600	193000	251500	267900	182300	131500	178000	187400	235900	304200	180600	190400	198900	187900	149900	189100	75320	80710	74580	38720	96380	89060	94030	104400	55160	84830	120200	106000	95870	72110	85300	95340	-2.312393753	-1.20938708	8.24E-11	1	1.385926143	down
Com_845_pos	Apigenin-6,8-di-C-glycoside	5.73	C27H30O15	594.518	Flavonoids	"23666-13-9"	2559000	2019000	2231000	2567000	2404000	2517000	1096000	1115000	763800	4640000	6225000	5200000	889800	1113000	911500	4494000	3666000	4179000	289900	98650	209700	188900	170100	251800	265800	216500	170800	167300	1017000	561900	877300	131100	95980	132700	-8.913801252	-3.156040794	8.79E-11	0.986111111	1.361101318	down
Com_895_pos	4-Hydroxymandelonitrile	1.44	C8H7NO2	149.048	Phenols And Its Derivatives	"13093-65-7"	208900	212700	153700	276500	256400	281900	277400	296200	184000	200700	154300	150500	257100	261400	238900	234000	297900	201100	517100	722200	479400	444400	438100	311700	375500	582000	457800	633100	403900	478300	410700	433600	374300	405500	-0.493224061	1.019684913	9.38E-11	1	1.35392431	up
Com_204_neg	deoxyribose-phosphate	0.97	C5H7O8P	226.08	Nucleotide And Its Derivates		385500	300100	352000	445700	430600	361100	255900	289800	314300	322100	278500	295600	321100	341300	375500	381600	341600	310600	769200	507400	689900	534900	1100000	1148000	1169000	1019000	1252000	939700	677600	881300	1119000	725400	689100	680400	-0.390220042	1.357640218	9.87E-11	1	1.428498112	up
Com_1208_pos	1-Methylguanosine	4.04	C11H15N5O5	297.267	Nucleotide And Its Derivates	"2140-65-0"	247200	197600	197300	292300	383000	320900	144500	130900	67330	274800	274500	256500	200200	148800	152800	175700	161700	159400	64940	55350	61350	73040	39810	51880	63470	58000	46790	45860	50620	64160	69180	120300	88050	86420	-3.237838635	-1.695031088	1.12E-10	0.982638889	1.357800465	down
Com_615_pos	C-hexosyl-luteolin O-p-coumaroylhexoside	6.38	C36H36O18	756.66	Flavonoids		25340	22910	26190	35840	53120	47210	18330	26190	22460	18260	35130	32970	27220	14110	31710	26020	25800	10260	88800	77030	77360	87810	60810	69240	55480	103000	95080	54220	59150	83120	71060	99930	68460	114500	-0.35067213	1.51180532	1.14E-10	1	1.377219815	up
Com_128_neg	Quercetin 3-O-sophoroside	6.13	C27H30O17	626.524	Alkaloids and derivatives	"18609-17-1"	1208000	1477000	1259000	1675000	1654000	2039000	918800	1028000	391700	1036000	1202000	878400	1191000	769700	1082000	725900	551600	648300	299900	540700	324900	505500	162200	131900	115600	174900	206200	109400	209000	252100	288100	334500	264900	249600	-4.207458574	-2.072949067	1.20E-10	0.993055556	1.366320832	down
Com_653_pos	Isomaltose	0.9	C12H22O11	342.297	Carbohydrates And Its Derivatives	"499-40-1"	313900	657000	584600	900500	665800	583500	715500	592100	424400	530100	578900	618100	463500	398900	516400	1007000	307500	461400	269300	181900	237700	248000	279500	332900	193400	265300	220700	230800	221500	177400	203400	201900	281200	217100	-2.438206628	-1.285820393	1.20E-10	0.993055556	1.366527864	down
Com_1276_pos	Homocysteine	0.84	C4H9NO2S	135.185	Amino Acid And Derivatives	"454-29-5"	459800	391700	408700	337200	422300	347000	694500	617400	667600	319400	313500	307400	406500	462200	475100	447400	470800	472500	1092000	662400	1334000	804200	986500	991000	977200	764300	757000	553800	919800	960900	977900	824300	1130000	938700	-0.485878273	1.041333174	1.34E-10	0.982638889	1.347388126	up
Com_394_neg	UDP-D-glucose	0.95	C15H24N2O17P2	566.1	Nucleotide And Its Derivates	"133-89-1"	14080000	18890000	12870000	14580000	17000000	11540000	18400000	20050000	17020000	14760000	13670000	13080000	16490000	16340000	21150000	19750000	23520000	17980000	30390000	38360000	34130000	39470000	34960000	34560000	31800000	35850000	35900000	28540000	25680000	34420000	35620000	21130000	24070000	21170000	-0.529012285	0.91862687	1.42E-10	0.989583333	1.35650696	up
Com_593_pos	L-Alanyl-L-leucine	4.45	C9H18N2O3	202.251	Amino Acid And Derivatives	"3303-34-2"	25840	28790	29040	44780	46500	33020	45730	17600	34170	29040	32380	35850	37840	35040	39090	40510	55500	32550	91440	172000	101800	149700	83420	50330	79320	106500	86290	143500	97930	65950	87820	162100	152800	179600	-0.315821903	1.662816865	1.48E-10	0.996527778	1.385062925	up
Com_649_pos	glutathione disulfide	1.81	C20H32N6O12S2	612.631	Amino Acid And Derivatives	"27025-41-8"	325200	445600	337600	221900	327311	202600	237900	288500	297500	245100	247700	264000	240100	318000	323600	647400	626700	575200	1005000	2068000	2483000	1763000	1264000	934400	1028000	1377000	2227000	940300	814200	822100	1827000	515900	836900	1504000	-0.256244482	1.964407157	1.50E-10	0.989583333	1.369547916	up
Com_850_pos	D-Asparagine	0.96	C4H8N2O3	132.118	Amino Acid And Derivatives	"2058-58-4"	1482000	1190000	1422000	1302000	1816000	1750000	1219000	1099000	1003000	1353000	1443000	1426000	1266000	1248000	1260000	945100	977500	1107000	840800	647700	834500	635600	755600	765300	994600	845800	543800	788600	669700	621200	896000	784700	794300	686200	-1.711671422	-0.775405784	1.67E-10	0.993055556	1.347348621	down
Com_1137_pos	6-Hydroxy-4-methylcoumarin	7.104	C10H8O3	176.169	Coumarins and derivatives	"2373-31-1"	228800	223600	219100	183200	189800	229000	160400	188600	144200	209900	174800	211300	127900	206000	238900	221700	162000	209400	47410	60760	31590	110648	31610	60350	34350	90436	75319	38680	84430	29500	54110	63720	59630	46550	-3.41263978	-1.770888139	1.83E-10	1	1.436700731	down
Com_1052_pos	Glucosamine	0.793	C6H13NO5	179.173	Carbohydrates And Its Derivatives	"3416-24-8"	512600	502800	667500	531700	652700	575500	665400	681400	608500	558900	511800	537600	1025000	1145000	1024000	1040000	1377000	858800	299700	300000	246100	283800	225100	256800	244000	254200	230800	251000	210600	280900	339900	457800	418200	460000	-2.517145652	-1.331788699	1.83E-10	1	1.361464404	down
Com_1160_pos	Tricin 4'-O-(��-guaiacylglyceryl) ether O-hexoside	7.4	C33H36O16	688.639	Flavonoids		60810	59200	35540	109800	119000	73140	71380	65040	31880	18980	49130	15980	82710	144700	90670	95390	61130	81650	14120	21327	5791	4962	3774	8665	29112	8705	4796	8376	7763	3987	24256	9332	9567	6701	-6.572578395	-2.716459445	1.90E-10	0.979166667	1.351681387	down
Com_154_neg	Indole-2-carboxylic acid	0.927	C9H7NO2	161.16	Indoles and derivatives	"1477-50-5"	115300	164700	274300	152800	128600	122500	143900	213700	149800	147000	114300	91180	125900	115400	129200	92520	138300	90460	215900	492600	385500	497100	360400	462200	391900	246200	288200	210600	360100	245700	325800	367600	234500	381900	-0.408142158	1.292856355	1.98E-10	0.979166667	1.350162732	up
Com_193_neg	(2S)-2-Isopropylmalate	5.52	C7H12O5	176.068	Organic Acid And Its Derivatives	"49601-06-1"	2748000	3226000	2708000	2208000	721300	932300	2299000	3626000	3585000	2425000	1282000	1361000	2383000	3688000	3409000	3168000	4296000	2233000	10310000	9356000	7116000	8294000	8131000	8215000	8353000	11110000	10350000	11030000	7567000	10260000	9047000	12090000	11660000	10860000	-0.267672057	1.901461554	2.22E-10	1	1.403840111	up
Com_671_pos	N-Methyl-L-arginine hydrochloride	0.95	C7H17ClN4O2	224.688	Amino Acid And Derivatives	"156706-47-7"	2128000	1833000	1370000	2346000	1798000	1776000	635000	863800	1077000	1638000	1062000	1753000	653800	731800	872200	854800	954400	700000	4003000	5872000	4008000	4307000	5484000	6702000	6842000	3284000	3486000	3949000	3290000	3470000	4089000	2650000	2735000	2064000	-0.309293341	1.692952322	2.35E-10	0.993055556	1.353464427	up
Com_681_pos	Sissotrin	6.23	C22H22O10	446.121	Isoflavonoids	"5928-26-7"	131800	93530	69030	237200	169700	219100	154700	196600	281300	68620	53710	103900	103600	113300	135400	832700	873100	660500	1797000	1394000	1999000	1526000	2011000	2691000	2613000	1439000	1958000	1519000	1763000	2114000	2521000	1085000	1384000	1361000	-0.137036352	2.867369448	2.39E-10	1	1.399682018	up
Com_251_neg	Lactose	0.911	C12H22O11	342.3	Carbohydrates And Its Derivatives	"63-42-3"	238900	158500	234800	224300	303700	356700	131500	137800	59690	288200	409000	315600	246200	166400	227800	138100	117500	161100	46670	45250	31080	48900	71756	71594	71152	58452	52864	57250	54700	41100	41290	61967	66637	12770	-4.176348187	-2.062241996	2.42E-10	0.982638889	1.342174812	down
Com_1256_pos	D-(+)-Octopine	0.73	C9H18N4O4	246.264	Amino Acid And Derivatives	"34522-32-2"	105000	114300	102400	80450	88570	104200	124500	63250	80000	51760	58070	62450	87170	169100	97200	95860	123500	119500	38960	28490	38590	57080	27430	30940	26380	28170	17080	50340	33580	42040	39660	46530	44310	42320	-2.593951681	-1.375151606	2.43E-10	0.996527778	1.345545498	down
Com_814_pos	N-p-Coumaroylspermidine	6.78	C16H25O2N3	291.39	Cinnamic acids and derivatives		114500	105400	101600	88190	133300	145600	67270	35590	102300	72880	77020	117000	175900	131100	159100	82270	155200	51610	354000	586300	458400	536700	353200	269100	225700	280300	234700	267500	356500	308300	301900	195900	326400	206600	-0.323664354	1.627429607	2.55E-10	1	1.340314617	up
Com_747_pos	Histidinol	0.72	C6H11N3O	141.1	Amines	"4836-52-6"	1045000	852900	840500	861900	792700	727400	797700	777900	624800	699000	611900	649400	537200	431700	711900	644700	607500	728800	1357000	1508000	1336000	1308000	1390000	1275000	1233000	1308000	1071000	1135000	1028000	1025000	959900	1167000	1155000	1179000	-0.591965999	0.756413781	2.69E-10	0.989583333	1.355018872	up
Com_535_neg	Fructose	0.92	C6H12O6	180.16	Carbohydrates And Its Derivatives	"57-48-7"	1222000	827000	545400	1419000	713500	624700	811700	754600	811900	1010000	794700	896200	822400	2606000	1909000	731700	632000	1285000	231600	268200	268200	355600	414600	280800	294000	358500	243200	273100	485300	247000	315200	423500	373300	416000	-3.119317256	-1.641230292	2.74E-10	1	1.357469043	down
Com_557_neg	4-Hydroxy-3-methoxycinnamic acid	5.34	C10H10O4	194.0579	Cinnamic acids and derivatives	"537-98-4"	28850	38300	41030	36230	45380	32990	30080	23900	24350	42600	72140	49480	33680	43490	37320	26130	15310	26570	9927	12346	11556	11851	3177	3634	4029	3510	10978	12603	6140	3060	3013	10030	5426	6034	-4.908611836	-2.295315085	2.75E-10	1	1.393539432	down
Com_1198_pos	Chrysoeriol C-hexosyl-O-rhamnoside	6.54	C28H32O15	608.553	Flavonoids		804400	881500	903300	1638000	1573000	1353000	129900	134400	38360	219100	649800	255400	1342000	1207000	1071000	207500	122500	139900	32930	46160	33540	45270	9350	56321	11800	17200	5068	18640	22510	15990	17470	34980	13120	29350	-27.48914583	-4.780790173	3.10E-10	0.989583333	1.352291328	down
Com_25_neg	dATP	0.73	C10H16N5O12P3	491.001	Nucleotide And Its Derivates	"1927-31-7"	24690	29870	30540	48630	43970	47070	23950	25100	16920	28250	28530	29760	25650	18380	32270	32270	38860	24450	17300	10340	11900	15790	9979	18080	16670	9955	13430	13880	19570	10790	14320	11550	11080	8883	-2.286198393	-1.192950604	3.38E-10	0.986111111	1.333941441	down
Com_177_neg	UDP-galactose	0.92	C15H22N2Na2O17P2	610.265	Nucleotide And Its Derivates	"2956-16-3"	29920000	33760000	28170000	27910000	34720000	22610000	33670000	36990000	31380000	31900000	25030000	24840000	30800000	32850000	39150000	38050000	47130000	35520000	61830000	69130000	63370000	75000000	59000000	61950000	61440000	69360000	71410000	55770000	53210000	65200000	69020000	39220000	45070000	38090000	-0.542201161	0.883099892	3.59E-10	0.986111111	1.348058546	up
Com_69_neg	Mannitol	0.88	C6H14O6	182.173	Carbohydrates And Its Derivatives	"69-65-8"	151300	148900	214000	212600	350400	244800	131000	123100	153900	233000	203800	310400	199000	170500	171600	187000	186200	266400	83220	67910	84330	86020	99620	93030	148400	94950	55020	114700	67500	96200	99140	58830	70390	51190	-2.372554027	-1.24644094	4.19E-10	0.993055556	1.333661416	down
Com_1112_pos	Apo-13-zeaxanthinone	8.84	C18H26O2	274.4	Ketones		18630	26110	23190	33460	35420	28566	35880	21610	16260	19060	19150	19060	18950	18710	24560	33120	32760	29510	56140	88980	71700	64630	44090	70490	80660	65670	49130	83040	33030	62010	81350	123300	109200	143500	-0.328921926	1.604182915	4.42E-10	0.986111111	1.36733665	up
Com_1098_pos	Xanthurenic acid O-hexoside	4.52	C16H17NO9	367.31	Nucleotide And Its Derivates		1243000	1522000	1339000	1058000	1296000	1269000	410000	441700	110800	1014000	1583000	1052000	717000	538400	605800	689300	571100	683400	171500	157100	191700	222500	177100	145900	139700	125200	129800	123000	100200	87910	79410	138700	198000	204400	-5.998770036	-2.584666727	4.45E-10	0.954861111	1.363946007	down
Com_491_neg	Isomaltulose	0.97	C12H22O11	342.116	Carbohydrates And Its Derivatives	"13718-94-0"	46020000	43610000	32160000	60620000	63370000	54480000	37250000	34210000	28450000	31340000	32100000	35770000	34960000	40780000	36150000	32570000	27500000	38420000	21800000	18950000	22240000	23030000	21760000	24940000	18090000	24900000	21450000	18680000	13330000	14640000	17200000	14590000	14490000	11070000	-2.094892342	-1.066876105	4.81E-10	1	1.332082826	down
Com_238_neg	Myricetin	7.34	C15H10O8	318.24	Flavones and Flavonols	"529-44-2"	43670	39440	69790	47760	37420	50670	61600	65870	62780	83760	127300	78740	84670	49150	65530	85070	86330	114000	150200	168400	125700	201200	781300	471600	369000	478900	478600	189900	322000	347100	217300	246100	248200	198900	-0.223103209	2.164216831	5.03E-10	0.996527778	1.367532356	up
Com_857_pos	Quercetin 5-O-hexoside	6.52	C21H20O12	464.376	Flavones and Flavonols		37310000	55690000	122500000	84910000	105200000	91640000	41470000	42040000	17200000	46460000	39870000	51110000	66410000	53870000	119700000	51430000	57390000	43310000	2372981	13890000	11500000	13120000	19740000	32980000	15020000	6942043	5824550	5076000	10150000	8373000	12700000	8474648	13210000	6937498	-5.379352896	-2.427432636	5.23E-10	0.993055556	1.34935834	down
Com_381_neg	Caffeic acid O-glucoside	5.38	C15H18O9	342	Cinnamic acids and derivatives		179900	111200	152000	293500	299700	214500	339800	370900	391900	1213000	1085000	1112000	466700	511900	477900	305500	332800	335500	54550	164100	101700	223600	54120	51410	40710	38980	59310	46300	71890	34880	60960	72990	54830	55380	-6.142555	-2.61883887	5.29E-10	0.979166667	1.326404814	down
Com_682_pos	3,7-Di-O-methylquercetin	9.02	C17H14O7	330.074	Flavonoids	"2068-02-2"	57290	39990	41500	72980	80680	62380	57200	44710	27160	20740	17150	19130	59850	81240	52510	68420	43640	61790	12300	10650	10090	20690	7516	9233	9797	20560	14370	12460	9919	9557	6565	21590	15960	19970	-3.822575292	-1.934544918	5.37E-10	0.96875	1.327716896	down
Com_605_pos	N', N''-Dicaffeoylspermidine	5.57	C25H31N3O6	469.53	Amines		182300	154400	268300	141000	235600	174000	161400	205700	172700	205300	273100	314500	167400	242500	180000	278000	271000	248000	305600	469500	477000	593500	377100	420400	416100	356300	382400	305300	327200	319500	433500	504000	360300	483200	-0.527434538	0.922936049	7.60E-10	0.993055556	1.319151159	up
Com_1296_pos	di-C,C-hexosyl-apigenin	5.82	C27H30O15	594.518	Flavonoids		1593000	1347000	1055000	1597000	1663000	1262000	598700	635400	333300	2081000	3316000	2860000	411600	587600	436300	2259000	2196000	2424000	171500	84440	135300	135700	125100	109700	130500	271237	319466	114800	535100	262200	458800	62680	163091	63290	-7.538930026	-2.914359781	8.13E-10	0.979166667	1.3178979	down
Com_923_pos	LysoPC 18:1 (2n isomer)	12.7	C26H52NO7P	521.4	Phospholipid		1965000	1293000	1151000	2329000	1197000	1001000	2565000	2507000	1866000	1628000	542100	764000	2032000	5113000	1547000	3324000	3005000	3130000	4446000	11710000	7602000	12860000	4365000	4164000	5989000	6782000	3411000	10980000	10370000	12190000	11210000	11790000	9924000	11760000	-0.235412591	2.086736609	9.50E-10	0.986111111	1.316405441	up
Com_212_neg	L-Sorbose	0.89	C6H12O6	180.16	Carbohydrates And Its Derivatives	"87-79-6"	484100	413300	604600	730900	989100	900400	629800	1079000	907600	736600	709500	772900	1239000	805400	761900	666700	823000	541700	180200	232000	469300	315900	390600	208400	363600	538400	241500	240500	389800	238000	227600	326600	385600	340100	-2.410067936	-1.269073814	9.54E-10	0.989583333	1.334292496	down
Com_376_neg	3-Phenylpropanoic acid	0.7	C9H10O2	150.174	Cinnamic acids and derivatives	"501-52-0"	228600	287200	210600	290800	239600	208400	231400	254400	229600	187600	192000	172400	163600	182800	159100	184900	190900	175700	294500	284000	295200	279000	276900	325300	322400	328000	331500	335700	357600	361100	355600	398600	437200	446900	-0.620413175	0.688698771	9.59E-10	0.979166667	1.317565682	up
Com_948_pos	L-Leucyl-L-phenylalanine	6.25	C15H22N2O3	278.163	Amino Acid And Derivatives	"56217-82-4"	64250	56800	46570	27520	65120	23340	48010	37940	24870	34110	34660	31640	47970	63070	33050	74410	55470	43850	111900	135300	100400	92850	105200	67900	85580	123800	78700	97080	99210	92780	90890	114400	137300	141700	-0.431259623	1.213371447	9.59E-10	0.996527778	1.326760933	up
Com_1105_pos	Limocitrin O-hexoside	0.97	C23H24O13	508.43	Flavonoids		1583000	2991000	2674000	3486000	2689000	2235000	2079000	1924000	807500	1268000	2592000	2732000	1911000	2163000	1785000	939800	1008000	1225000	459900	196600	228500	839400	1047000	831900	219900	232100	560600	254500	517800	226400	512200	188300	471700	241100	-4.564954602	-2.190600513	9.74E-10	0.982638889	1.351013807	down
Com_676_pos	Quercetin-3-O-neohesperidoside	6.35	C27H30O16	610.153	Flavones and Flavonols	"117611-67-3"	69810000	64240000	89120000	66650000	57430000	56560000	31760000	47710000	21640000	50530000	48670000	42910000	103100000	99720000	96790000	49560000	39890000	58130000	5288000	10670000	24400000	32530000	19780000	26820000	17220000	14560000	10280000	9639000	15370000	17190000	25840000	16580000	15230000	14250000	-3.528570962	-1.819084024	1.26E-09	0.982638889	1.32274788	down
Com_1019_pos	LysoPC 20:4	12.69	C28H50NO7P	543.4	Phospholipid		575600	353600	286400	562500	281100	186900	580300	642900	491400	360300	142000	153200	553400	1634000	362200	795100	837800	681300	1093000	3035000	2075000	3946000	1112000	1413000	1957000	1752000	821500	2885000	2815000	3215000	3256000	3265000	2799000	3112000	-0.21858207	2.193753032	1.38E-09	0.982638889	1.310978103	up
Com_349_neg	Undecanoic acid	6.17	C11H22O2	186.162	Fatty Acyls	"112-37-8"	2130000	2436000	2520000	2239000	3614000	2994000	1224000	1437000	599400	1187000	2162000	1857000	2519000	2278000	2005000	3662000	3205000	4798000	836230	787500	606400	1030000	551600	589600	545400	908700	763700	1201000	489200	429600	372900	678900	463700	565300	-3.521665205	-1.816257763	1.38E-09	0.96875	1.311416595	down
Com_247_neg	D-3-Phosphoglyceric acid	0.95	C3H5H2O7P	230.021	Sugar Acids And Its Derivatives	"80731-10-8"	4487000	4670000	4076000	8793000	8576000	6528000	3929000	3734000	3732000	6071000	6070000	6620000	3470000	5039000	5593000	4263000	5038000	4350000	8753000	6255000	10960000	7984000	16780000	12670000	16720000	15550000	15910000	17520000	10050000	12540000	14770000	10790000	9733000	10440000	-0.42790483	1.224638131	1.50E-09	0.975694444	1.3229093	up
Com_1100_pos	LPC(1-acyl 18:1)	12.76	C26H52NO7P	521.67	Phospholipid		1710000	1205000	1072000	1862000	1073000	819700	2295000	2271000	1716000	1420000	490100	613600	1903000	4925000	1342000	2787000	2359000	2647000	3720000	9953000	6259000	11810000	3876000	3654000	5136000	5795000	2905000	9432000	9088000	10130000	9236000	9642000	8022000	9980000	-0.243582438	2.037517972	1.54E-09	0.986111111	1.30771605	up
Com_903_pos	Syringetin 5-O-hexoside	0.97	C23H24O13	508.1	Flavones and Flavonols		2851000	2677000	3035000	2881000	4178000	2786000	1740000	1434000	875300	1804000	2754000	2873000	1755000	2157000	2876000	816600	845000	1296000	750100	193300	369200	814200	971800	1100000	697000	439200	556800	364200	405800	321300	475100	196100	364100	329100	-4.220542371	-2.077428408	1.57E-09	0.979166667	1.318175771	down
Com_529_neg	Deoxyribose 5-Phosphate	0.82	C5H11O7P	235.084	Pentose phosphates	"102916-66-5"	62750	69030	82940	64250	61070	89230	79920	72350	77100	69830	58260	43090	75540	76860	70420	106900	91490	86680	134200	140300	153900	124700	159600	189800	203900	216000	299500	222400	92770	163000	238900	123500	154700	124000	-0.433783952	1.204951414	1.73E-09	0.996527778	1.34956392	up
Com_1193_pos	S-Methyl-L-cysteine	1.04	C4H9NO2S	135.185	Amino Acid And Derivatives	"1187-84-4"	531800	373100	545900	746700	548300	537200	817700	598300	550100	678800	502900	595700	598300	621900	523900	96410	408800	79640	2197000	2820000	1421000	1782000	2225000	961100	1947000	2477000	2022000	3119000	1856000	1296000	1596000	3707000	3223000	3439000	-0.23043484	2.117569236	1.79E-09	1	1.315928496	up
Com_1073_pos	Avicularin	6.78	C20H18O11	434.085	Flavonoids	"572-30-5"	1240000	1244000	655000	2361000	2198000	4009000	413200	689200	198300	1126000	527600	724200	2697000	976200	2810000	1868000	1646000	1447000	74760	361600	179100	251400	288200	403200	285200	162300	67220	58650	226700	162100	205900	108600	71510	141600	-7.824248442	-2.967952181	1.79E-09	0.975694444	1.301457542	down
Com_274_neg	Dihydroxyacetone phosphate	0.9	C3H7O6P	170.058	Carbohydrates And Its Derivatives	"57-04-5"	738200	714200	674800	808500	1024000	696300	479600	511100	726100	890800	747900	722900	655400	750200	896800	579700	664900	469400	2004000	837300	1378000	1219000	2343000	2711000	2629000	1796000	2759000	1786000	1364000	2497000	2638000	1314000	1628000	1429000	-0.373662546	1.420192132	1.88E-09	0.989583333	1.366108614	up
Com_82_neg	ethylmalonate	1.82	C5H8O4	132.042	Fatty Acyls	"601-75-2"	7992	14510	7292	8591	9815	8698	9668	6110	6039	7293	7031	8739	7005	9059	11710	9625	10320	7835	12540	12500	13800	14720	17430	15570	22820	19350	23400	25420	14500	17820	27360	32700	23340	25800	-0.438307164	1.189985837	1.91E-09	0.986111111	1.335668748	up
Com_837_pos	14,15-Dehydrocrepenynic acid	12.15	C18H28O2	276.414	Fatty Acyls	"4154-44-3"	988600	905200	812100	1361000	1205000	863500	786100	608800	579700	762100	622400	771200	571200	705600	670600	1701000	1793000	1180000	2769000	8970000	3766000	4647000	1610000	1412000	2068000	3073000	1637000	3038000	3599000	5287000	4307000	5298000	3803000	4628000	-0.250546728	1.996848399	2.10E-09	0.979166667	1.340847794	up
Com_868_pos	Adenine	1.032	C5H5N5	135.127	Purines and purine derivatives	"73-24-5"	945200	568000	797000	1127000	943000	889100	1215000	935100	758500	1105000	819900	706500	770800	781800	809500	126300	519300	115600	3881000	5188000	2610000	2582000	3564000	1481000	3456000	4692000	2404000	5827000	2721000	1758000	2169000	6088000	4410000	5831000	-0.211116793	2.243886752	2.30E-09	1	1.305915142	up
Com_1148_pos	Chrysoeriol 8-C-hexoside	6.51	C22H22O11	462.404	Flavonoids		678200	436700	694100	943900	1021000	919800	120100	133400	64820	182300	284400	177800	508900	626300	686200	151200	121100	128200	31760	86920	22130	16560	20980	50690	32390	58817	28130	64589	18450	66250	32510	65513	70163	11290	-10.34205529	-3.370451017	2.38E-09	0.986111111	1.300780094	down
Com_519_neg	Mandelic acid	4.91	C8H8O3	152.047	Benzene and substituted derivatives	"17199-29-0"	101600	107800	90230	211100	104000	85560	187300	164900	309600	186600	101600	119000	141700	141600	166600	129800	130500	129100	283600	315200	247600	356900	292600	337000	343000	320800	286300	350800	222100	298200	314600	341700	304000	311200	-0.470754155	1.086954266	2.40E-09	0.975694444	1.347700228	up
Com_425_neg	GDP-alpha-D-glucose	1.02	C16H25N5O16P2	637.34	Nucleotide And Its Derivates	"5750-57-2"	22080	37790	24720	38680	25950	32910	43150	51350	46500	42450	33040	37640	34480	36600	23920	46050	40010	45380	75110	63280	83170	88380	75250	79780	78000	86880	112400	104300	35610	91990	60550	61370	76280	63550	-0.476629717	1.069059193	2.43E-09	0.961805556	1.308707522	up
Com_820_pos	DL-Citrulline	0.9	C6H13N3O3	175.19	Amino Acid And Derivatives	"627-77-0"	56640000	54200000	39880000	29520000	35960000	28650000	46280000	53310000	52560000	67260000	46600000	50360000	68830000	87050000	83570000	72320000	86930000	69870000	128300000	166000000	146000000	112800000	131500000	129700000	119500000	127500000	131400000	128300000	95400000	102400000	115800000	107700000	124800000	131800000	-0.457936309	1.126781135	2.49E-09	1	1.348788033	up
Com_664_pos	trans-Citral	6.2	C10H16O	152.233	Terpenoids	"5392-40-5"	28540	51590	41200	65170	120914	27330	100033	29410	76830	86287	84399	74595	21040	38890	28330	84630	28930	53120	71060	132300	211100	145800	266200	276200	225500	209000	178000	237400	191387	159000	123000	289600	355700	412700	-0.265659865	1.912347809	2.49E-09	0.975694444	1.296923683	up
Com_740_pos	N-p-Coumaroyl spermidine	5.34	C16H25N3O2	291.1	Coumarins and derivatives		44750	76800	76230	94040	173000	123300	26020	53810	68100	117600	89760	77590	309500	168700	146400	87000	120900	68600	579400	747700	463900	543900	357000	289700	225000	330300	293000	233500	411700	432800	342100	329100	281000	200400	-0.281912933	1.826678428	2.49E-09	0.979166667	1.305329826	up
Com_118_neg	Oxalic acid	0.93	C2H2O4	90.035	Organic Acid And Its Derivatives	"144-62-7"	928288	162500	840704	808615	1028890	701325	718434	76540	779823	112800	153000	141400	778476	917281	981482	793171	170400	613853	3666000	2987000	5596000	2640000	2611000	3056000	1942000	3705000	3564000	3356000	5556000	3081000	3725000	5870000	6779000	9016000	-0.141732202	2.818760519	2.66E-09	1	1.330769581	up
Com_988_pos	7-O-Ethylmorroniside	5.87	C19H30O11	434.435	Iridoid derivatives	"945721-10-8"	46710	54160	103600	97190	79140	111400	124100	68830	46860	159000	139800	122700	104100	60340	55510	152900	125800	70180	31490	17060	18490	7699	12260	16320	38028	9713	14770	30650	37340	27790	37930	28720	44671	22550	-3.871111662	-1.952747923	2.72E-09	1	1.323018001	down
Com_1145_pos	N-Hydroxyl-tryptamine	0.88	C10H12N2O	176.215	Amino Acid And Derivatives	"4761-34-6"	2748000	1972000	2198000	1210000	1613000	1242000	1986000	2281000	2358000	3163000	1625000	2084000	3316000	4099000	4742000	2807000	4384000	3203000	6378000	8344000	7455000	6836000	6686000	6206000	6433000	6738000	6397000	6570000	4003000	5205000	5496000	7088000	5989000	6763000	-0.407511023	1.29508901	2.75E-09	0.989583333	1.343245567	up
Com_237_neg	alpha,alpha-Trehalose	0.962	C12H22O11	342.296	Carbohydrates And Its Derivatives	"99-20-7"	51720000	56270000	51930000	65190000	80160000	69550000	38560000	38380000	36210000	37700000	52190000	53190000	43040000	41740000	43310000	38450000	35580000	45660000	26350000	32300000	24350000	30660000	28920000	29750000	25120000	32580000	30310000	26680000	17750000	18120000	24550000	17620000	19550000	16940000	-1.945417064	-0.960079478	2.76E-09	1	1.302691109	down
Com_148_neg	Methyl furan-2-carboxylate	1.25	C6H6O3	126.11	Organoheterocyclic compounds	"611-13-2"	23810	23200	20590	32360	18690	20480	26180	16740	16280	26110	23270	15360	14820	14500	18540	14400	26610	18210	44320	26280	37000	22460	51910	42720	37750	40770	45230	33430	37590	50580	47640	31830	37430	43480	-0.521909556	0.938128278	2.87E-09	0.965277778	1.298890712	up
Com_1140_pos	1,2-Benzenedicarboxylic acid	4.11	C8H6O4	166.131	Benzoic acids and derivatives	"88-99-3"	78040	81010	61400	96370	127500	100400	118000	116700	73510	112800	80830	82270	105800	105800	117900	129200	135400	126000	172800	190800	166800	193400	169500	166400	157600	134600	155300	139000	175300	159400	213500	212800	179800	193800	-0.591014576	0.758734383	2.95E-09	0.996527778	1.30553102	up
Com_1204_pos	dCMP	1.06	C9H14N3O7P	307.197	Nucleotide And Its Derivates	"1032-65-1"	15760	3162	13800	5381	4546	12210	4818	12860	9147	7581	10807	10110	8976	7801	4305	17150	18860	7787	25020	26160	32140	33140	16600	18020	27030	34620	30410	32280	35190	29120	33810	27490	25800	54120	-0.323546684	1.627954203	3.23E-09	0.989583333	1.311155533	up
Com_763_pos	L-Glycyl-L-phenylalanine	4.97	C11H14N2O3	222.1	Amino Acid And Derivatives	"721-66-4"	21450	16460	15680	26430	31860	19780	33470	26910	22670	25060	25120	25670	29230	23420	29240	32820	40860	28600	33090	100500	69480	88500	45970	41620	61730	66270	65980	79690	54970	35470	67060	98470	80160	97620	-0.388358172	1.364540272	3.40E-09	0.989583333	1.334020216	up
Com_328_neg	Coniferin	0.97	C16H22O8	342.132	Carbohydrates And Its Derivatives	"531-29-3"	50590000	48290000	56170000	72170000	44700000	72430000	38080000	45180000	37390000	43180000	47260000	53700000	43010000	44660000	47150000	38450000	36450000	47760000	20810000	33970000	19460000	29400000	29960000	30020000	27700000	27810000	25840000	28000000	21000000	13790000	15100000	16980000	22770000	15830000	-2.035537704	-1.025409945	3.68E-09	1	1.331263069	down
Com_171_neg	H-HoArg-OH	0.807	C7H16N4O2	188.23	Amino Acid And Derivatives	"156-86-5"	10560	10698	7978	23060	11618	10270	7568	9806	11740	15870	13770	17510	8171	11560	16290	8639	12605	9696	22320	63380	39450	40740	44390	54010	59110	18390	36670	24710	21550	26140	34250	24820	25180	20920	-0.347557586	1.524676061	3.75E-09	0.986111111	1.321612169	up
Com_721_pos	N1-Acetylspermine	0.88	C12H28N4O	244.377	Amines	"25593-72-0"	106900	100500	87640	76830	114900	60700	83710	90510	79050	65290	66150	70380	77000	84240	76080	105600	105000	104300	139900	194000	156800	125100	130500	123500	116900	124100	123200	133500	136700	185200	122700	221500	176100	149900	-0.585703792	0.771756861	3.99E-09	1	1.292705633	up
Com_454_neg	L-Cysteinesulfinic acid	0.88	C3H7NO4S	153.16	Organic Acid And Its Derivatives	"1115-65-7"	62110	79630	76680	66290	59330	56740	52370	51050	46550	66250	71420	53340	75240	55900	60080	61240	58220	66920	26680	40660	28690	31780	28510	30360	22720	32680	33850	40180	33560	30480	36720	49710	47150	49920	-1.765256217	-0.819877598	4.16E-09	0.989583333	1.335771189	down
Com_1298_pos	(-)-Norepinephrine N-hexoside	1.05	C14H21NO8	331.32	Glycosides		1086000	1375000	1247000	1846000	2143000	1517000	973000	882400	668400	1057000	1799000	1331000	1030000	1075000	1321000	1195000	1233000	1693000	270900	455200	501200	440100	452900	456900	475400	693100	1018000	679500	360500	169900	375000	288200	307700	261400	-2.895380483	-1.533752946	4.21E-09	0.982638889	1.333864169	down
Com_374_neg	Corilagin	5.7	C27H22O18	634.453	Phenolic acids	"23094-69-1"	12770000	6862000	8428000	26680000	24560000	17560000	20530000	13290000	22070000	9084000	8569000	10590000	7820000	11090000	18660000	63010000	67790000	65640000	108200000	82620000	114800000	90370000	73480000	120400000	139900000	114900000	111500000	94970000	96630000	118300000	140500000	83750000	102300000	108000000	-0.216915922	2.204792141	4.28E-09	1	1.358722226	up
Com_807_pos	5-Methoxy-N,N-dimethyltryptamine	6.58	C13H18N2O	218.1	Indoles and derivatives	"1019-45-0"	363400	517500	300700	661400	590900	335300	747600	542700	274100	610300	697100	593400	606000	517700	570400	525900	490900	844500	199597	47560	52820	58490	26500	45690	143121	22370	21480	41950	150900	23060	185702	38040	26540	176608	-6.904039298	-2.787440676	4.85E-09	1	1.39476928	down
Com_137_neg	N-Acetyl-L-aspartate	1.65	C6H9NO5	175.139	Amino Acid And Derivatives	"997-55-7"	455800	494000	351600	209200	281900	248500	331200	363700	484100	568000	375100	345600	531300	660400	707500	465100	663800	486800	690600	1226000	1002000	973900	1088000	1036000	983500	820300	996300	889600	746600	853800	935200	815200	974100	1058000	-0.472664963	1.081110169	4.91E-09	0.996527778	1.326886602	up
Com_1072_pos	Asp-phe	5.12	C13H16N2O5	280.106	Amino Acid And Derivatives	"13433-09-5"	12350	7747	9743	9024	8105	8074	2859	14710	4631	7856	6614	5340	9192	9777	12620	10590	21020	8200	12900	35740	27280	28040	20680	16540	32870	29100	18090	29310	28690	18820	17550	40600	48360	37470	-0.338736565	1.561764368	4.93E-09	0.975694444	1.281666182	up
Com_901_pos	Syringetin 7-O-hexoside	0.97	C23H24O13	508.1	Flavones and Flavonols		2776000	2233000	2284000	2498000	3720000	2532000	1727000	1281000	692500	1733000	2354000	2053000	1752000	1718000	2203000	667100	778200	1271000	778200	163900	254500	898900	699500	1170000	413500	335100	603800	361800	309200	230000	424700	214400	319000	248700	-4.10288088	-2.036637269	5.29E-09	0.963541667	1.304233888	down
Com_81_neg	D-2-Hydroxyisocaproate	7.12	C6H12O3	132.079	Fatty Acyls	"20312-37-2"	168900	85330	97890	142700	154600	90200	39670	57790	13140	42280	56260	57110	57860	41580	37500	34640	37070	38310	6726	12330	24400	27940	9591	14900	11890	7428	4441	5379	6754	9994	8080	17800	16480	26380	-5.290061263	-2.40328443	5.50E-09	0.979166667	1.285164414	down
Com_1306_pos	Coumarin	8.133	C9H6O2	146.14	Coumarins and derivatives	"91-64-5"	16610	19170	14000	5785	5794	10070	17690	20840	12430	41540	14050	28860	5040	13310	11580	9969	24970	24080	107400	217800	333900	329100	365800	472400	235100	371200	24940	31030	69180	43050	89860	227000	191800	259000	-0.078051947	3.679421569	5.63E-09	0.986111111	1.339554153	up
Com_494_neg	Diosmetin	8.911	C16H12O6	300.26	Flavones and Flavonols	"520-34-3"	28860	22350	26450	36610	28040	20800	24600	15650	9864	13130	16210	14300	17280	13580	12990	12540	19540	18650	14430	7128	7394	9006	4153	4170	5011	5297	5011	2819	12530	5797	5710	5337	5281	9303	-2.882481215	-1.527311206	5.73E-09	0.975694444	1.303835402	down
Com_367_neg	2-Deoxyribose 1-Phosphate	1.01	C5H11O7P	214.11	Nucleotide And Its Derivates	"17210-42-3"	212500	179900	187400	226300	181100	151100	146200	148200	138900	182500	137700	126100	162600	165600	250600	236600	201000	205500	395200	261800	290300	305900	426700	532800	594500	638100	875400	565000	335300	361700	757900	377900	357700	352200	-0.387677322	1.367071749	5.87E-09	1	1.347975479	up
Com_693_pos	7-methylguanine	4.11	C6H7N5O	165.065	Purines and purine derivatives	"578-76-7"	2942000	3154000	2745000	4070000	5089000	3432000	4605000	4548000	3342000	5116000	3340000	3501000	4201000	4781000	4730000	5210000	5521000	4469000	7004000	7112000	6509000	7143000	6708000	6012000	6810000	5391000	5664000	5552000	6610000	5859000	7946000	8148000	6981000	8407000	-0.616426841	0.697998413	6.10E-09	0.996527778	1.287320666	up
Com_540_neg	Morin	8.05	C15H10O7	302.043	Flavonoids	"6472-38-4"	541700	551900	1912000	1513000	1497000	1121000	424200	502000	143200	472800	1472000	672400	502000	253500	322300	428000	262600	703800	102700	187000	116700	129400	163200	156000	149700	108900	75270	87570	81200	90550	179900	119400	102300	85820	-6.105637672	-2.610141978	6.13E-09	0.982638889	1.328628143	down
Com_32_neg	Sibirioside A	6.46	C21H28O12	472.446	Cinnamic acids and derivatives	"173046-19-0"	256100	610600	509100	612300	1429000	622300	645131	55290	526589	1338000	503900	960900	587700	673500	826000	653664	463506	643565	651800	6927000	2825000	8090000	3835000	1719000	2003000	6094000	6401000	4467000	2954031	2988273	2280039	10360000	6101000	7342000	-0.141168443	2.824510477	6.32E-09	0.979166667	1.286186685	up
Com_288_neg	Syringic acid O-glucoside	4.82	C15H20O10	360.1	Flavonoids		738400	908400	1054000	1798000	2230000	1760000	343400	337800	72690	774800	1034000	849200	823700	863200	858800	174400	132700	213100	20350	72140	66780	110100	31450	32610	18550	39790	55100	64410	11610	5496	9811	177800	123500	141200	-13.56549021	-3.761869278	6.82E-09	0.975694444	1.288210419	down
Com_169_neg	Caffeic acid	5.801	C9H8O4	180.16	Cinnamic acids and derivatives	"331-39-5"	627200	574400	508300	647600	702400	676300	567200	548600	548000	624100	661700	580500	556600	561600	498700	601800	562300	509200	736000	969800	682400	973600	933600	892400	783100	974800	1112000	923200	675200	864700	665000	1023000	913300	991500	-0.664859111	0.58887944	6.87E-09	0.982638889	1.335101589	up
Com_292_neg	Salicylic acid O-glucoside	4.14	C13H16O8	300.1	Phytohormones	"10366-91-3"	394300	327300	341200	733300	806100	760600	455200	477300	252900	1073000	1334000	1128000	352700	331900	357800	482400	451200	471600	140400	123800	103000	108500	111800	113000	107500	154300	151600	175500	98120	100100	92870	339000	374600	325000	-3.574031863	-1.837552496	7.22E-09	0.965277778	1.27815724	down
Com_1035_pos	Paeonol	4.08	C9H10O3	166.177	Ketones	"552-41-0"	69840	96520	58470	108800	124000	76550	123000	114700	74240	118900	85650	86060	107000	104000	111600	123300	131200	118300	185600	178500	155500	184000	161900	149900	175700	157100	142500	139900	165300	138200	193200	217700	174700	199100	-0.598999559	0.739373155	7.32E-09	1	1.288530473	up
Com_952_pos	N-(2-Hydroxyethyl)iminodiacetic acid	1.02	C6H11NO5	177.155	Organic Acid And Its Derivatives	"93-62-9"	3826000	3294000	3243000	2036000	2174000	1890000	5158000	5689000	5352000	2795000	2653000	2470000	2959000	3932000	4384000	3316000	4383000	3361000	10410000	10350000	11630000	11020000	8489000	9875000	9804000	5412000	6195000	4485000	6635000	6959000	6463000	11140000	17380000	18260000	-0.361954115	1.466121277	7.70E-09	0.986111111	1.295629123	up
Com_1218_pos	Nicotinate ribonucleoside	1.04	C11H13NO6	255.224	Carbohydrates And Its Derivatives	"17720-18-2"	2945000	2763000	3088000	3002000	4194000	3092000	1651000	1772000	1024000	2552000	2805000	2326000	1742000	1589000	2011000	1106000	1129000	1608000	1075000	612600	815200	788300	489700	606100	552900	513600	177700	171400	741100	945400	616000	707200	678300	675900	-3.532245655	-1.820585681	8.02E-09	0.996527778	1.306868976	down
Com_1251_pos	Magnoflorine	5.904	C20H24NO4+	342.409	Alkaloids and derivatives	"2141-09-5"	71950	52670	45910	51420	103800	74010	121500	110400	67420	75890	70600	58710	37290	64930	85340	74770	107300	117700	28080	39881	24450	30010	24240	51520	52670	27430	17200	15720	28970	34894	20610	37930	37890	23350	-2.499745712	-1.321781343	8.12E-09	0.967013889	1.286124313	down
Com_925_pos	LysoPC 18:1	12.86	C26H52NO7P	521.1	Phospholipid		100400	57860	46140	88000	48660	50180	116100	109000	87050	77950	13370	43680	89570	216600	83570	114400	143500	125100	202000	438400	286000	537500	178400	208900	210500	284400	123500	437700	431900	470600	412700	448400	397800	447000	-0.259643482	1.945396084	9.06E-09	0.975694444	1.275409095	up
Com_854_pos	Picramnioside F	0.97	C33H34O15	670.614	Glycosides		198300	199700	163200	210700	256200	144700	179700	136100	75560	134500	171800	171600	222700	123900	169500	85090	108500	117600	49160	35950	29490	95340	74060	70010	58160	45480	62010	52820	16830	34240	26790	25600	36530	12930	-3.516037129	-1.813950305	9.44E-09	0.993055556	1.329500759	down
Com_1164_pos	N-Acetyl-Dl-glutamic acid	1.84	C7H11NO5	189.166	Amino Acid And Derivatives	"5817-08-3"	252000	229000	232100	145100	180200	163300	174100	221100	259000	186300	228200	158900	175500	135500	177900	282000	258900	192900	867400	575700	1026000	666900	467100	542500	613200	424000	426100	371900	279500	346200	366100	1220000	693100	717700	-0.33802843	1.564783506	9.49E-09	0.996527778	1.347672838	up
Com_191_neg	3-Ureidopropionate	0.82	C4H8N2O3	132.053	Organic Acid And Its Derivatives	"462-88-4"	1170000	1927000	1423000	1926000	2412000	1210000	500000	488400	608400	1497000	962200	983200	785100	1115000	502500	1355000	1293000	1177000	561700	555500	293200	454900	413900	329000	317200	346800	286400	447000	386800	400900	419400	432400	187200	286200	-3.099496064	-1.632033672	9.50E-09	0.979166667	1.281236572	down
Com_62_neg	Butein	0.95	C15H12O5	272.069	Chalcones and dihydrochalcones	"487-52-5"	32310	40380	31900	39890	24650	17390	52660	69060	41960	28470	40530	34390	21940	31930	35700	50970	57740	63130	11850	21590	7434	24820	5975	4747	16380	9695	6873	8551	10540	3337	7401	14280	15640	11560	-3.517711864	-1.814637316	9.83E-09	0.986111111	1.320988216	down
Com_937_pos	Hypoxanthine	1.509	C5H4N4O	136.11	Purines and purine derivatives	"68-94-0"	39250	35880	25830	52710	55600	24730	66770	66560	32760	29470	15650	41550	68750	59544	12050	10750	9252	12150	164900	226500	107300	177800	64300	107000	130300	147000	202300	145100	77720	94830	206800	169500	111500	197100	-0.251509832	1.991313295	9.91E-09	0.989583333	1.288872769	up
Com_906_pos	Hydroxycinnamate	5.54	C9H8O3	164.158	Cinnamic acids and derivatives	"614-60-8"	2773000	1573000	1326000	1699000	1749000	2262000	3624000	4452000	3287000	5408000	6888000	6522000	3367000	1298000	1370000	3992000	1496000	302435	30770000	9792000	14930000	11690000	10270000	14640000	8282000	12170000	9273000	6877000	17770000	9988000	11090000	13880000	16160000	19680000	-0.2184293	2.194761701	1.01E-08	0.996527778	1.298678218	up
Com_187_neg	alpha-Arbutin	2.33	C12H16O7	272.25	Carbohydrates And Its Derivatives	"84380-01-8"	259100	213800	210000	370200	342100	350900	245400	283400	163600	366500	447100	351400	153700	141500	200900	121000	105200	129100	83310	108700	67490	101100	105800	115900	120800	43890	52040	61930	55640	38350	46640	88710	114200	93310	-3.051225612	-1.609388859	1.02E-08	0.982638889	1.272094056	down
Com_594_pos	L-Saccharopine	1.03	C11H20N2O6	276.286	Amino Acid And Derivatives	"997-68-2"	6079000	5276000	5236000	1938000	2450000	1942000	4413000	5567000	2631000	6838000	6286000	5242000	6022000	3628000	3771000	3713000	3562000	3139000	1234000	2313000	1976000	2504000	980600	817200	750200	1425000	1048000	1041000	2550000	1525000	1658000	1405000	1839000	1658000	-2.794693415	-1.482690025	1.12E-08	0.965277778	1.268620099	down
Com_410_neg	Isoorientin	6.174	C21H20O11	448.38	Flavones and Flavonols	"4261-42-1"	356700	273300	294400	233600	187400	259200	176700	223300	130900	691800	979600	838100	96120	98610	99420	756800	471200	811500	63792	78565	63808	79653	59796	49598	49295	64670	51461	65534	39550	46370	38640	14910	60960	69778	-6.920328928	-2.790840612	1.14E-08	1	1.285363803	down
Com_974_pos	Uridine	1.86	C9H12N2O6	244.2	Nucleotide And Its Derivates	"58-96-8"	431900	235300	422900	446200	398900	344800	431400	430300	188700	463300	285200	391200	399900	449700	363200	329500	380300	229600	782400	1317000	694700	717700	1133000	559400	956200	1136000	868700	1105000	898200	561100	552000	2371000	1436000	1448000	-0.355971607	1.49016592	1.17E-08	1	1.315859048	up
Com_553_neg	D-Erythronolactone	4.05	C4H6O4	118.027	Lactones	"15667-21-7"	23600	35940	22850	39550	19990	23130	16910	21730	16970	35500	20670	32080	45970	43160	47920	38630	38970	55970	59290	80940	67900	65500	56200	51500	78370	94980	66810	52150	60480	118600	116100	66090	59520	75290	-0.440401692	1.183108085	1.19E-08	0.993055556	1.267177315	up
Com_1025_pos	Phloretin	8.598	C15H14O5	274.27	Chalcones and dihydrochalcones	"60-82-2"	12890	15410	6089	27320	23430	8345	18200	11450	7094	10080	6476	14960	11790	13320	15370	21430	24490	15480	25750	48160	36960	35820	40580	21040	37770	30780	39380	46490	21570	28510	43110	53950	46370	65480	-0.376909934	1.407708273	1.27E-08	0.972222222	1.264462398	up
Com_554_neg	Catalpol	4.55	C15H22O10	362.333	Terpenoids	"2415-24-9"	144300	166800	216300	255000	225900	192000	149700	152700	79540	243200	205400	192100	156800	121800	137100	153700	137900	144200	29560	107200	93440	100000	74940	78870	85400	48790	55070	55980	45470	22430	58770	54970	48970	38430	-2.737516709	-1.452867771	1.28E-08	0.986111111	1.314212741	down
Com_449_neg	L-Asparagine	0.843	C4H8N2O3	132.12	Amino Acid And Derivatives	"70-47-3"	5946000	9373000	6470000	8945000	12100000	4707000	2000000	3673000	2960000	8512000	3997000	4361000	3284000	5494000	2589000	6700000	5726000	4563000	2084000	2721000	1485000	2180000	1874000	1792000	1819000	1203000	1489000	1235000	2062000	1883000	2387000	2217000	1303000	1527000	-3.080323069	-1.623081671	1.29E-08	0.975694444	1.284363901	down
Com_718_pos	N-Acetyl-L-valine	0.96	C7H13NO3	159.183	Amino Acid And Derivatives	"96-81-1"	1486000	1628000	1329000	1534000	1214000	1126000	1921000	2151000	1508000	1463000	1272000	1238000	1147000	1293000	1499000	1738000	1936000	1363000	2336000	4869000	3790000	3739000	2519000	2559000	2556000	2000000	2444000	2107000	2141000	2010000	2598000	2663000	3174000	3109000	-0.534879435	0.902714359	1.32E-08	0.986111111	1.296881869	up
Com_1311_pos	L-Phenylalanine	4.108	C9H11NO2	165.19	Amino Acid And Derivatives	"63-91-2"	12240000	13420000	11250000	16790000	21260000	14940000	19990000	19470000	13560000	22080000	14200000	14880000	18440000	19700000	20840000	22120000	23820000	18850000	29120000	29340000	27780000	30240000	29310000	25710000	27960000	23490000	24200000	23820000	28050000	24670000	33530000	34760000	29130000	36010000	-0.61807257	0.694151854	1.35E-08	0.994791667	1.275012746	up
Com_726_pos	5'-Deoxy-5'-(Methylthio)Adenosine	4.91	C11H15N5O3S	297.333	Nucleotide And Its Derivates	"2457-80-9"	3861000	2256000	2289000	3667000	3153000	1930000	2078000	2059000	2189000	2442000	1720000	2018000	2276000	3074000	2507000	2892000	3098000	2427000	5757000	3554000	6276000	4565000	3892000	4882000	3425000	3421000	3124000	5436000	3757000	4699000	6219000	4434000	5502000	6164000	-0.543651058	0.879247139	1.35E-08	0.965277778	1.27044137	up
Com_298_neg	R-Notoginsenoside R2	8.8	C41H70O13	770.999	Terpenoids	"948046-15-9"	128400	81300	53720	95210	108800	97430	33540	48100	23150	70130	93230	50850	65150	103800	85460	203300	195500	221700	12370	35792	15750	15350	14890	43230	35550	10200	4307	23970	30140	16270	23440	10040	10030	22790	-4.823386198	-2.270046328	1.37E-08	0.96875	1.267380808	down
Com_1310_pos	Levodopa	1.019	C9H11NO4	197.19	Amino Acid And Derivatives	"59-92-7"	105000	159200	119400	97770	76680	123100	98370	126100	143600	168800	145800	89510	105600	94580	145700	223900	108400	158800	247400	275400	214000	196700	280600	157000	203300	281100	186600	195600	173700	234600	219700	262500	275300	226500	-0.560835017	0.834351665	1.53E-08	0.961805556	1.2611084	up
Com_1266_pos	Reserpine	8.12	C33H40N2O9	608.689	Alkaloids and derivatives	"50-55-5"	1489000	1240000	1297000	1245000	1304000	1003000	1120000	981200	492200	728800	819500	792900	1524000	1432000	1463000	631300	648400	553200	95940	380200	198700	348400	37600	35820	27340	102400	41020	55160	429600	66840	113500	189900	113200	229500	-6.766224588	-2.758351065	1.58E-08	1	1.3622565	down
Com_1147_pos	Luteolin C-hexosyl-O-rhamnoside O-hexoside	6.4	C33H40O20	756.669	Flavonoids		39320	52310	19200	29770	9268	31280	18270	11340	21814	13360	26810	14990	39320	26540	8036	34750	14880	29960	86660	36000	65370	53930	107800	77440	61870	84140	73220	42520	92290	74350	54330	105400	74210	56000	-0.34236884	1.546376689	1.61E-08	0.986111111	1.275525689	up
Com_421_neg	Guanidinoethyl Sulfonate	1.03	C3H9N3O3S	167.187	Organic Acid And Its Derivatives	"543-18-0"	69430	241500	183800	180300	240100	167900	182600	209800	56550	140200	120400	111300	83710	120600	59200	159700	163300	227300	55370	63990	56070	72700	32560	28250	40460	34990	37110	50230	50100	48450	60880	56950	75180	64940	-2.916731396	-1.544352534	1.65E-08	0.954861111	1.263460822	down
Com_368_neg	phosphoribosyl pyrophosphate	0.88	C5H13O14P3	196.25	Pentose phosphates		20430	18330	14370	11320	25070	10640	23940	16320	13090	18690	9977	12580	14890	7993	12200	11700	14450	11420	58860	19950	24790	25610	29930	29730	27700	30850	30490	29500	20260	32620	35770	26230	25680	29610	-0.497713007	1.006614005	1.67E-08	0.975694444	1.257928077	up
Com_1281_pos	Selgin O-malonylhexoside	7.19	C25H24O15	564.457	Flavonoids		128400	146200	173200	70940	103600	100400	28040	31790	18730	71740	105100	120000	23800	43540	19440	43930	44020	29880	26520	16950	8997	31270	12240	10940	8293	4729	4589	5944	12470	15540	4853	15730	9831	9826	-5.827236038	-2.54281175	1.73E-08	0.972222222	1.266256594	down
Com_379_neg	Epicatechin Gallate	6.54	C22H18O10	442.379	Flavonoids	"1257-08-5"	141800000	160900000	151900000	168600000	185300000	171900000	107800000	96730000	103800000	146100000	126600000	141200000	209300000	174000000	174900000	128800000	145400000	134300000	227600000	259500000	246500000	266900000	229600000	213000000	207300000	234900000	245900000	212100000	224900000	236300000	223000000	215100000	207900000	197600000	-0.650403711	0.620592606	1.86E-08	0.989583333	1.301102103	up
Com_1068_pos	LysoPC 16:0 (2n isomer)	12.55	C24H50NO7P	495.33	Phospholipid		10200000	6557000	5809000	10410000	7196000	6012000	7366000	5522000	6439000	5277000	3257000	4254000	4784000	14590000	3948000	12100000	7435000	15740000	10180000	26150000	23350000	39540000	12440000	12950000	18280000	15520000	13090000	25270000	15610000	27010000	21910000	19870000	22630000	20720000	-0.374970212	1.415152102	1.90E-08	0.954861111	1.252415767	up
Com_441_neg	beta-D-Lactose	1	C12H22O11	342.297	Carbohydrates And Its Derivatives	"5965-66-2"	7212000	7793000	8068000	10560000	11390000	9510000	5800000	5024000	4805000	5858000	7115000	7911000	4440000	5714000	5143000	4895000	4967000	6138000	3463000	3581000	3374000	3867000	4412000	4124000	4145000	4051000	3967000	3508000	2888000	1694000	3379000	2567000	2828000	2514000	-2.000466012	-1.000336117	1.91E-08	1	1.260083505	down
Com_537_neg	Galactinol	0.99	C12H22O11	342.116	Carbohydrates And Its Derivatives		56390000	48690000	53690000	70910000	70680000	72130000	44400000	41190000	35120000	48690000	52760000	55720000	46690000	48930000	46880000	42780000	32710000	44940000	30000000	34530000	29010000	35700000	26760000	33590000	29610000	31900000	19600000	21550000	18430000	13350000	26630000	21420000	24330000	15910000	-1.968913034	-0.97739939	1.98E-08	0.986111111	1.289987738	down
Com_938_pos	D-Phenylalanine	4.106	C9H11NO2	165.19	Amino Acid And Derivatives	"673-06-3"	12170000	13530000	11000000	16690000	20330000	14670000	18860000	19070000	12800000	21340000	13780000	14340000	18200000	19230000	20570000	21850000	23080000	18440000	27820000	28240000	27450000	29180000	27530000	24850000	25920000	22490000	23160000	22870000	26330000	24270000	32630000	32370000	28670000	34320000	-0.628877222	0.669149712	2.10E-08	0.993055556	1.265328815	up
Com_623_pos	S-Methyl-5'-thioadenosine	4.94	C11H15N5O3S	297.333	Nucleotide And Its Derivates		3536000	2027000	2348000	3372000	2800000	1831000	1963000	2085000	2101000	2371000	1656000	2042000	2134000	3024000	2271000	2530000	2921000	2363000	5754000	3209000	5635000	4129000	3703000	4351000	3319000	3152000	2883000	5221000	3425000	4564000	6044000	4040000	5151000	5344000	-0.551392305	0.85884896	2.12E-08	0.961805556	1.269190446	up
Com_1008_pos	Geranylgeraniol	5.47	C20H34O	290.483	Terpenoids	"24034-73-9"	312700	850700	466200	1014000	1291000	1348000	284600	406900	404900	1024000	944900	871000	4485000	1229000	1459000	623000	895500	720800	4361000	5509000	3661000	5085000	3410000	2592000	2138000	2636000	4010000	3170000	5252000	3233000	3177000	2911000	2464000	2159000	-0.296963611	1.751641936	2.16E-08	0.954861111	1.285087907	up
Com_898_pos	Benzamidine	4.09	C7H8N2	120.152	Benzene and substituted derivatives	"618-39-3"	65240	91670	66670	114700	139900	107200	127800	126700	95090	143800	81140	105600	108700	128600	135300	133400	161200	122900	207100	192900	197500	210200	191800	163600	195300	152000	165400	154700	184700	172200	217000	240500	199700	235500	-0.593230379	0.753335617	2.26E-08	0.993055556	1.266938617	up
Com_833_pos	HBOA	4.15	C8H7NO3	165.042	Organoheterocyclic compounds	"23520-34-5"	8971000	10310000	8176000	12290000	15010000	10980000	14330000	13260000	10170000	15780000	10460000	11080000	13370000	15000000	16170000	16730000	17250000	14060000	20850000	19370000	19960000	22420000	20670000	18620000	19540000	17120000	17740000	17460000	20320000	17190000	25690000	25590000	22490000	26530000	-0.625720835	0.676408952	2.26E-08	0.993055556	1.256530349	up
Com_640_pos	Polygalaxanthone��	7.14	C23H26O12	494.452	Ketones		161000	139300	139838	358400	330900	264600	165000	118200	125200	82440	125300	117200	194100	362000	208900	91940	84640	100300	39300	91080	56050	116200	64850	24980	28990	49710	38120	69750	38790	15760	26410	38310	47440	55540	-3.515772542	-1.813841736	2.28E-08	0.979166667	1.258672656	down
Com_351_neg	2-Deoxyribose 5'-phosphate	1.22	C5H11O7P	214.1	Nucleotide And Its Derivates		278700	341200	310100	331900	230600	224300	237700	309300	280000	267500	221600	236700	260500	251200	314600	391900	384800	301600	518200	503100	489600	420200	903600	1104000	1066000	1083000	1412000	974500	479000	714100	1316000	649500	694200	499100	-0.358588261	1.479599837	2.31E-08	1	1.347329329	up
Com_1156_pos	C-hexosyl-apigenin O-hexosyl-O-hexosyl-O-hexoside	6.94	C39H50O25	918.811	Flavonoids		48150	25200	20570	33570	51050	67150	11650	16730	39840	44130	8797	6091	36100	50230	56280	64430	38770	29740	192900	539300	804000	268100	2724000	11390000	2352000	70140	274500	151300	432600	1404000	722700	357800	383800	379800	-0.025679442	5.283242348	2.31E-08	1	1.320126025	up
Com_1101_pos	LPC(1-acyl 18:2)	12.18	C26H50NO7P	519.65	Phospholipid		6604000	3598000	2975000	4436000	3409000	2804000	4190000	3940000	3785000	2962000	1796000	2242000	3004000	9295000	3188000	6962000	4470000	8796000	5248000	11810000	9873000	17330000	9043000	9134000	10150000	8690000	7910000	15190000	8737000	14140000	10090000	10300000	12000000	10790000	-0.40918043	1.289190947	2.33E-08	0.958333333	1.257082875	up
Com_619_pos	Chrysoeriol C-hexoside	6.72	C22H22O11	462.404	Flavonoids		689300	637400	545500	959800	1207000	1042000	74080	140900	34930	110200	340700	250100	820100	855400	746500	208200	144300	165300	44705	24640	12250	24150	61861	61083	53261	14200	77250	18130	56020	15030	87221	40120	58733	34190	-11.67888029	-3.545830058	2.39E-08	0.961805556	1.259396813	down
Com_30_neg	ADP-ribose	1.05	C15H23N5O14P2	591.315	Nucleotide And Its Derivates	"20762-30-5"	17100	19360	30500	14600	26440	7465	24340	21720	18440	15580	9541	17480	15680	14220	8965	21160	31890	23170	69270	147300	64320	101300	192400	62740	58820	73490	429400	238100	43780	67080	75880	74640	28380	52970	-0.168627047	2.568092138	2.48E-08	0.993055556	1.310609306	up
Com_263_neg	D-Ribose 5-phosphate	0.89	C5H11O8P	230.11	Pentose phosphates	"3615-55-2"	1585000	1696000	1504000	1370000	1733000	1471000	1367000	1465000	1520000	1983000	1912000	1825000	1766000	1844000	2046000	1566000	1679000	1267000	2653000	1954000	1932000	1797000	3422000	4092000	4351000	3318000	3367000	3441000	3082000	3132000	4130000	3714000	3847000	3649000	-0.507126351	0.979582854	2.75E-08	0.96875	1.33160836	up
Com_1186_pos	Dl-2-Aminooctanoic Acid	1.23	C8H17NO2	159.226	Amino Acid And Derivatives	"644-90-6"	1071000	1288000	1011000	1198000	1016000	922000	1483000	1686000	1175000	1141000	905800	925000	818500	1080000	1287000	1371000	1362000	1062000	1911000	4048000	3169000	2789000	1853000	2084000	1987000	1728000	1818000	1799000	1529000	1538000	2037000	1797000	2316000	2442000	-0.530662458	0.914133608	2.75E-08	0.993055556	1.283615432	up
Com_228_neg	Arbutin	2.32	C12H16O7	272.25	Carbohydrates And Its Derivatives	"497-76-7"	150400	141400	160900	205900	205300	228800	147700	170800	87010	212200	271500	219800	93600	84970	121800	75060	56270	89910	55200	72230	46340	61090	70790	67370	76470	35770	35420	34290	36240	29530	31800	64880	78390	62020	-2.821921463	-1.496677837	3.42E-08	0.965277778	1.247939019	down
Com_380_neg	Pseudouridine	1.87	C9H12N2O6	244.07	Nucleotide And Its Derivates	"1445-07-4"	59650	44510	51830	61550	77710	60640	86970	58480	48780	82247	51390	52750	61310	57720	66140	39230	55370	27910	153200	165100	115800	96280	144300	90300	121400	160200	119300	195000	98790	66400	75140	244200	166700	182900	-0.422852845	1.241772411	3.43E-08	0.979166667	1.275244175	up
Com_922_pos	LysoPC 18:3 (2n isomer)	11.33	C26H48NO7P	517.2	Phospholipid		5735000	2542000	4359000	5536000	3716000	2357000	3774000	3146000	1898000	2341000	1083000	1152000	3405000	4828000	2187000	3740000	4704000	3556000	7508000	8076000	6593000	14900000	6949000	5725000	7544000	6785000	4415000	14360000	8099000	9205000	9444000	13130000	9206000	12010000	-0.370865916	1.431030409	3.50E-08	0.982638889	1.240496954	up
Com_864_pos	LysoPC 18:2	12.14	C26H50NO7P	519.3	Phospholipid		1633000	935500	714400	1074000	872100	697100	1058000	909400	975500	700400	403600	512100	871800	2107000	733700	1785000	1061000	2013000	1182000	2702000	2463000	4325000	2111000	2196000	2332000	2075000	1966000	3695000	2190000	3183000	2499000	2569000	2968000	2723000	-0.411355302	1.281543055	3.50E-08	0.975694444	1.245707089	up
Com_687_pos	Ademetionine	0.8	C15H22N6O5S	398.44	Amino Acid And Derivatives	"29908-03-0"	70230	56060	48630	62280	54520	47970	54250	53730	47390	72600	78310	45180	77260	129300	122800	37010	87160	64350	209900	137800	194100	196300	129300	161600	132400	64850	99830	198600	136800	90910	164300	132100	145900	194900	-0.449739635	1.152838064	3.73E-08	0.960069444	1.241874163	up
Com_9_neg	L-Argininosuccinate	5.41	C10H18N4O6	290.273	Amino Acid And Derivatives	"2387-71-5"	121400	305400	159100	380900	480100	475400	112400	134200	166600	317600	275700	257500	832700	398800	508300	220600	278700	267800	1247000	1599000	978100	1451000	914800	600800	476700	868100	1016000	703200	1124000	867700	752200	737300	692000	549700	-0.347150575	1.526366534	3.75E-08	0.96875	1.250526025	up
Com_375_neg	Orientin	6.25	C21H20O11	448.377	Flavones and Flavonols	"28608-75-5"	636700	633600	787100	441500	377400	440800	512100	510100	248200	912000	1439000	1069000	358100	293600	355300	1743000	844600	1473000	32270	250502	198885	208616	181858	193206	162533	200475	187389	145784	114500	84220	72890	31580	197651	188718	-4.741716034	-2.245409267	3.80E-08	0.996527778	1.252970072	down
Com_805_pos	Aminopurine	1.24	C5H5N5	135.1	Purines and purine derivatives		1639000	817500	1227000	1434000	1679000	1686000	2247000	1181000	1137000	1798000	1207000	1142000	1557000	1092000	1132000	106400	806600	146400	6262000	8704000	3869000	4728000	5490000	2443000	5850000	7277000	4515000	9153000	4170000	2458000	3174000	10430000	6552000	8823000	-0.208594196	2.261229081	3.90E-08	1	1.254653374	up
Com_546_neg	D-Glucose 1-phosphate	0.86	C6H13O9P	260.136	Carbohydrates And Its Derivatives		903400	816200	757700	839300	1758000	774000	1179000	800900	679800	1108000	876600	731200	857600	876900	993800	746900	895700	620100	1376000	1115000	1287000	1261000	2138000	1884000	1934000	1718000	1080000	1377000	1420000	1845000	1402000	1391000	2241000	1747000	-0.57159828	0.80692652	4.04E-08	0.951388889	1.241346169	up
Com_125_neg	(-)-Catechin Gallate	6.51	C22H18O10	442.379	Catechin derivatives	"130405-40-2"	132200000	160400000	154300000	166800000	194300000	180800000	107600000	90910000	103400000	146500000	130200000	133000000	216100000	176500000	183300000	126900000	142800000	138600000	226600000	274000000	258800000	244000000	237000000	227300000	222000000	237500000	262100000	212100000	235300000	248300000	228000000	209100000	220300000	200500000	-0.637559112	0.649368986	4.43E-08	0.989583333	1.285875831	up
Com_702_pos	Dl-3-Hydroxynorvaline	0.85	C5H11NO3	133.146	Amino Acid And Derivatives	"2280-42-4"	46380000	41080000	44530000	29060000	36540000	32900000	40930000	53850000	42160000	38610000	33300000	31880000	35100000	36670000	42160000	32780000	38510000	35490000	60650000	44570000	55490000	39840000	98980000	92530000	102500000	95950000	92690000	76430000	69310000	61560000	74790000	73790000	74960000	64190000	-0.522010888	0.937848196	4.54E-08	0.96875	1.30518601	up
Com_1079_pos	Oxidized glutathione	1.06	C20H32N6O12S2	630.646	Amino Acid And Derivatives	"121-24-4"	846700	1520000	1065000	743600	635800	450400	720100	943500	748100	752000	942600	973800	748400	1264000	1598000	2178000	1870000	2072000	3070000	3299000	5111000	5014000	3225000	2543000	2011000	2610000	6103000	2107000	2181000	1818000	4749000	1306000	2363000	3409000	-0.35039529	1.512944712	4.68E-08	0.961805556	1.237127599	up
Com_55_neg	Matairesinoside	7.38	C26H32O11	520.533	Lignans	"23202-85-9"	320600	242400	277300	907800	1039000	525100	774900	718900	176100	492900	572800	406800	560100	371000	315100	408100	270300	422700	9409	85302	85492	9776	21900	2549	75056	3207	65164	1947	3767	64742	87526	6893	4786	4291	-14.71193706	-3.878915308	4.75E-08	1	1.356457693	down
Com_862_pos	Quercetin 7-O-rutinoside	6.4	C27H30O16	610.2	Flavones and Flavonols		68300000	91960000	57180000	56950000	76230000	116200000	45650000	79020000	20290000	33060000	47460000	38280000	138400000	101000000	98330000	82670000	47750000	56960000	5224000	13520000	30760000	38140000	22800000	27850000	18760000	19760000	16010000	9155000	18110000	20710000	29210000	27790000	21860000	16110000	-3.324216616	-1.733014395	4.78E-08	0.96875	1.238887212	down
Com_567_neg	Maltose	1.01	C12H22O11	342.3	Carbohydrates And Its Derivatives	"69-79-4"	1483000	1627000	1553000	2196000	2395000	2105000	1049000	1269000	1024000	1132000	1644000	1263000	1388000	1343000	1483000	928200	917800	1183000	932200	964200	508600	1058000	915300	743600	917300	800900	798200	765200	469100	577100	713800	565900	568800	477300	-1.961360452	-0.971854693	5.04E-08	0.972222222	1.239407078	down
Com_647_pos	Gly-Phe	4.88	C11H14N2O3	222.24	Amino Acid And Derivatives	"3321-03-7"	26800	23880	23350	33270	33040	38990	43780	25530	26620	46470	24310	25540	27680	32480	25850	48580	55580	23920	51970	129500	72020	96040	63840	31970	51150	82760	70570	87740	51160	51500	75980	109300	115800	96920	-0.420438658	1.250032767	5.53E-08	0.958333333	1.262054458	up
Com_635_pos	Delphinidin 3-O-Rutinoside	6.35	C27H31O16	611.5	Anthocyanins	"58285-26-0"	57810000	70760000	70510000	48970000	48640000	67440000	34470000	33090000	18240000	44710000	66760000	31930000	109800000	93300000	87880000	46990000	45950000	45910000	5117000	11280000	28630000	34090000	27120000	30230000	18120000	17360000	11570000	10710000	16220000	19380000	22080000	15270000	17090000	13910000	-3.050119746	-1.608865883	5.57E-08	0.972222222	1.239921105	down
Com_518_neg	5-O-p-Coumaroylquinic acid	5.4	C16H18O8	338	Cinnamic acids and derivatives		1609000	1148000	1022000	1668000	1596000	1994000	1734000	1996000	1278000	4875000	5748000	5128000	1064000	746300	555100	619800	820300	501700	15960000	3755000	5664000	4442000	5726000	7603000	3849000	7600000	4916000	3576000	11350000	6405000	6776000	6101000	7062000	8979000	-0.276173933	1.856350941	5.64E-08	0.944444444	1.263507221	up
Com_391_neg	1-O-beta-D-Glucopyranosyl sinapate	5.88	C17H22O10	386.1	Phenols And Its Derivatives		116500	96360	78170	70570	77700	83170	32870	42960	22140	56390	108800	85530	38310	41910	29270	55860	48050	49640	15836	24490	24518	31535	19069	19901	16536	17802	20393	3618	17588	6520	6714	5595	5750	5934	-4.169486961	-2.059869877	5.70E-08	0.986111111	1.274274454	down
Com_1044_pos	Gentiobiose	1	C12H22O11	342.297	Carbohydrates And Its Derivatives	"554-91-6"	177800	218500	229300	223800	314800	254400	207000	176700	166100	228500	352200	281200	197700	211400	251600	201200	171100	226300	143400	82480	72860	125900	143200	194300	113300	142400	161400	113200	137100	115500	103000	163100	123300	138400	-1.753729183	-0.810425979	5.75E-08	0.986111111	1.253013995	down
Com_1104_pos	LPC(1-acyl 16:0)	12.59	C24H50NO7P	495.63	Phospholipid		5665000	3751000	3123000	5929000	3874000	3189000	4005000	2887000	3443000	2792000	1606000	2234000	2567000	7993000	2083000	6768000	4275000	8385000	5612000	13770000	12130000	23190000	6618000	6815000	9720000	8275000	6646000	14120000	8715000	13710000	11300000	10330000	12700000	10690000	-0.38019488	1.395188992	5.88E-08	0.951388889	1.225586596	up
Com_1287_pos	Luteolin O-malonylhexoside	7.02	C24H22O14	534.43	Flavonoids		1116000	688900	865300	784700	518100	432400	74250	96650	45560	942900	647600	892000	37150	193700	116900	717800	875900	862200	3955000	1820000	1491000	1257000	4514000	5994000	6553000	2905000	3051000	2812000	3672000	4788000	7986000	4703000	4581000	5365000	-0.134568735	2.893584834	5.93E-08	1	1.266855561	up
Com_2_neg	Naringenin chalcone	8.518	C15H12O5	272.253	Chalcones and dihydrochalcones	"73692-50-9"	176900	198200	170500	159200	196500	171700	291800	356800	337000	348400	262700	285400	517600	473400	532600	371000	411400	409600	700700	1271000	1083000	1355000	630000	782400	596800	535700	497700	351100	557600	772600	644000	993600	1215000	1099000	-0.385215528	1.376262237	5.94E-08	0.96875	1.234361045	up
Com_879_pos	Glycine	0.88	C2H5NO2	75.07	Amino Acid And Derivatives	"56-40-6"	67950	79380	74290	62710	58950	48230	50490	61830	55560	105700	29490	46840	62200	64180	76440	76810	68140	51270	141800	186200	166900	165700	125900	113100	91790	117200	150100	133000	83380	104400	92270	91410	92810	83880	-0.522590637	0.936246817	6.12E-08	0.975694444	1.230276356	up
Com_1032_pos	Petunidin 3-O-glucoside	0.98	C22H23O12	479	Anthocyanins	"71991-88-3"	1134000	1741000	1588000	1565000	1381000	1506000	2997000	2747000	1750000	1305000	1610000	1366000	1791000	1745000	2056000	2172000	2169000	2101000	546100	1575000	1104000	1478000	410900	342100	494900	607600	720400	569200	591700	399000	683100	320500	316800	455100	-2.740428098	-1.454401282	6.31E-08	0.965277778	1.312147337	down
Com_356_neg	Orotidine	1	C10H12N2O8	288.211	Nucleotide And Its Derivates	"314-50-1"	429600	453100	610000	450200	408300	347600	415000	406600	428900	439300	401200	591500	343500	353700	460900	291100	499100	331100	1085000	624000	598600	703800	719400	630500	838700	408000	557600	598000	699900	828400	920900	794700	864300	870700	-0.579903011	0.786116465	6.35E-08	0.947916667	1.25769148	up
Com_182_neg	Ribitol	0.927	C5H12O5	152.15	Sugar Alcohols	"488-81-3"	200700	197200	236100	431900	486900	331500	344800	258800	171400	200900	178300	161200	266700	297500	280100	230100	197500	258800	131400	133900	132500	157900	130700	115900	123100	178300	135900	163300	144500	141900	154800	99870	117700	113200	-1.933356936	-0.951108012	6.41E-08	0.987847222	1.247396373	down
Com_563_neg	5-oxoproline	1.63	C5H7NO3	129.043	Amino Acid And Derivatives	"149-87-1"	14090	10667	10576	13181	10980	10714	12433	11895	10149	9303	8386	9872	12481	11570	13622	11890	10950	10270	15270	18620	16900	15660	23050	15800	22250	18978	21430	17740	11800	17140	12060	23280	17990	16440	-0.634546926	0.656201236	6.62E-08	0.958333333	1.27165606	up
Com_175_neg	Arachidonic acid	6.881	C20H32O2	304.47	Fatty Acyls	"506-32-1"	28842	30151	30254	40418	37704	30655	29672	30744	26423	33535	33081	27448	29703	31775	34254	25208	29736	25500	48300	107800	77690	75030	50960	45558	54650	76890	58880	54240	54270	59590	53860	63630	37720	35270	-0.517033681	0.951669831	6.65E-08	0.989583333	1.325341597	up
Com_817_pos	Glycyl-L-leucine	4.466	C8H16N2O3	188.22	Amino Acid And Derivatives	"869-19-2"	27550	21000	30100	24350	33320	20840	28010	17620	18390	34690	23340	22130	24840	24270	16470	28980	37610	31960	38520	67000	37540	71220	32990	27990	44940	46340	50600	57160	42790	33690	55250	57180	48150	51040	-0.542695581	0.881784933	6.76E-08	0.954861111	1.236200252	up
Com_290_neg	N-p-Coumaroyl hydroxydehydroagmatine	5.35	C14H18N4O3	290.3	Coumarins and derivatives		20530	41570	24900	58340	66690	70520	17320	23780	19360	48880	41420	49970	124200	56290	68900	26050	40940	31480	187100	251900	136100	201000	126500	73560	64170	115600	149500	96820	148800	137500	111200	96060	107300	81070	-0.354475674	1.496241468	6.88E-08	0.961805556	1.233672524	up
Com_1163_pos	2-Phenylglycine	2.78	C8H9NO2	151.163	Amino Acid And Derivatives	"2835-06-5"	545000	531600	481300	685900	899700	600000	574800	462800	333900	827100	679400	621800	616600	452400	386300	344300	561000	322100	1028000	1513000	1046000	1100000	1197000	650600	1101000	1365000	870700	1124000	832300	664500	844900	2007000	1496000	1361000	-0.48475969	1.044658359	7.37E-08	0.961805556	1.238819146	up
Com_18_neg	4-O-p-Coumaroylquinic acid	5.93	C16H18O8	338.1	Phenolic acids	"32451-86-8"	4691000	3802000	3792000	6336000	5622000	5619000	7050000	8710000	8400000	12820000	14370000	12460000	2198000	2542000	2420000	2478000	3696000	2523000	47080000	9329000	15520000	9154000	15580000	23360000	15740000	23990000	13220000	12480000	17210000	20190000	18100000	18140000	26990000	27490000	-0.310483081	1.687413441	7.44E-08	0.96875	1.233807032	up
Com_1188_pos	Prim-O-glucosylcimifugin	6.25	C22H28O11	468.457	Carbohydrates And Its Derivatives	"80681-45-4"	868600	765400	789700	809400	916500	735100	831600	241900	262600	997200	1180000	1073000	824800	881600	1022000	836800	819200	703600	597400	324700	249200	319300	265700	275500	306100	408100	420500	489700	278000	256600	407400	249800	206900	266600	-2.431895769	-1.282081396	7.70E-08	0.90625	1.22222622	down
Com_714_pos	Histamine	1.04	C5H9N3	111.145	Amines	"51-45-6"	257900	278600	220000	302200	265200	219700	230300	204600	264600	227000	208500	184600	221000	296100	225000	220700	256800	119700	571800	542000	394900	407700	396300	313200	503600	457600	258000	514500	221300	388400	439200	480500	449700	404400	-0.553981931	0.852089175	7.72E-08	0.947916667	1.244308029	up
Com_42_neg	Cyanidin O-acetylhexoside	7.12	C23H22O12	490.1	Anthocyanins		808500	564700	734700	475400	367600	262200	81780	74380	47480	768100	550000	587500	46520	108900	68390	666300	760300	576400	2421000	923100	1096000	821300	3145000	4747000	4073000	1564000	1756000	1777000	2635000	2972000	5772000	3250000	3714000	2973000	-0.153768282	2.70117015	7.99E-08	1	1.246451726	up
Com_916_pos	Petunidin 3-O-rutinoside	6.78	C28H33O16	625.56	Anthocyanins		1420000	1546000	1276000	423700	562700	517100	394800	317500	134700	321200	298500	233000	411350	329983	396920	555300	225500	536900	57650	155300	157416	142047	154050	122418	106814	94028	92442	88844	17430	136106	137683	139006	149928	150402	-4.628308534	-2.210485041	8.15E-08	0.96875	1.218534434	down
Com_527_neg	D-Arabinose 5-phosphate	0.9	C5H11O8P	230.11	Pentose phosphates	"13137-52-5"	2204000	1973000	2015000	1810000	2364000	1692000	1611000	1738000	2199000	2472000	2462000	2218000	1977000	2532000	2694000	1788000	2053000	1498000	3005000	2312000	2404000	2187000	4334000	5258000	5514000	4036000	4222000	4286000	4240000	4012000	5104000	4216000	4725000	4724000	-0.513410792	0.961814472	8.17E-08	0.940972222	1.28590888	up
Com_1133_pos	columbianetin acetate	5.19	C16H16O5	288.3	Phenylpropanoids	"23180-65-6"	78760	90000	57620	62330	126011	93500	80070	69930	41960	113700	123000	52590	214900	85860	95170	38420	82280	83880	255100	311300	253800	201800	190300	186500	117900	143400	126600	146400	209800	192800	231800	227200	160600	149000	-0.455277017	1.135183462	8.54E-08	0.954861111	1.229462446	up
Com_60_neg	Procyanidin B2	5.16	C30H26O12	578.529	Anthocyanins	"29106-49-8"	438000	676377	465800	620544	772755	1059000	665600	738500	491500	874120	957100	916600	1643000	942100	1274000	690800	872300	797000	1844000	1718000	1466000	1661000	1707000	1415000	1102000	1428000	1496000	1440000	1878000	1560000	1606000	1587000	1353000	1320000	-0.538630867	0.892631188	9.00E-08	0.958333333	1.255184681	up
Com_114_neg	Forsythoside A	6.46	C29H36O15	624.587	Phenylpropanoids	"79916-77-1"	1560000	1842000	1705000	2012000	2607000	1531000	49590	66770	30260	1609000	1499000	1482000	4075000	2746000	2200000	872354	767280	551666	341200	55200	41860	67280	20400	25300	13370	69210	53100	63190	91288	4793	7880	103700	83570	96080	-21.26129199	-4.410157363	9.18E-08	0.902777778	1.216792484	down
Com_876_pos	N-Feruloylagmatine	1.06	C15H21N4O3	305.35	Phenolamides		334300	334400	243100	201700	239000	167100	216600	297300	245500	213100	280000	312400	229900	314700	315400	536400	495100	459300	543200	1351000	1047000	940800	570500	552100	565200	728300	1409000	594700	642700	539800	1099000	287700	653300	652500	-0.396769084	1.33362848	9.45E-08	0.96875	1.244188027	up
Com_106_neg	Lysope 18:0	13.73	C23H48NO7P	479.588	Phospholipid		38970	44790	35630	63830	54000	38840	74990	50500	50910	33340	9882	15820	42880	72120	28270	65730	39990	72080	69400	237900	165500	182000	78400	69580	96330	106200	101400	193000	106300	156300	131700	168500	99840	124300	-0.354666092	1.495466689	9.46E-08	0.979166667	1.216668916	up
Com_668_pos	N2-Acetyl-L-lysine	1.03	C8H16N2O3	188.224	Amino Acid And Derivatives	"1946-82-3"	9773000	8661000	4935000	4494000	4090000	3816000	4116000	4320000	3265000	3406000	3660000	2653000	1621000	1456000	1744000	1899000	2049000	2366000	9588000	9646000	10130000	10750000	9382000	9391000	8271000	9978000	8528000	10050000	10570000	8306000	10070000	10240000	11450000	10490000	-0.387225481	1.368754204	9.83E-08	0.965277778	1.310342662	up
Com_313_neg	Isovitexin	6.533	C21H20O10	432.378	Flavones and Flavonols	"29702-25-8"	602100	376300	492100	303300	181900	317700	275100	353900	215300	708900	1163000	727900	238700	349100	363300	860400	763900	864600	28770	7794	27340	24040	25160	21560	14750	10580	8873	11920	264600	310900	289200	48050	16760	43960	-7.052155629	-2.818064313	1.02E-07	0.958333333	1.308184175	down
Com_5_neg	L-Histidine	0.76	C6H9N3O2	155.15	Amino Acid And Derivatives	"71-00-1"	637400	822400	2224000	1595000	678100	847400	452700	654200	610000	920500	373400	864800	1509000	1146000	1140000	960500	787000	804400	1493000	3342000	1466000	2398000	2587000	2497000	2149000	2942000	2168000	2898000	2016000	2040000	2020000	1942000	1133000	1433000	-0.438388754	1.189717307	1.05E-07	0.930555556	1.215353311	up
Com_980_pos	Isatin	6.37	C8H5NO2	147.13	Indoles and derivatives	"91-56-5"	20410	17030	20290	28721	42950	28862	25320	15800	14090	16740	15940	23574	28920	28420	17950	9891	22340	25700	60710	75300	44760	60360	47510	29340	39590	29920	44780	41830	48690	48440	48630	35510	36560	29380	-0.496563198	1.009950754	1.07E-07	0.975694444	1.224034085	up
Com_639_pos	Timosaponin A1	5.1	C33H54O8	578.787	Saponin	"68422-00-4"	44500	44190	57890	31720	146100	67860	56830	73430	36330	105700	121300	106200	215400	63800	132500	61750	114200	56710	262100	344400	226700	401500	230300	205800	118200	185100	147400	179500	248200	215000	218300	225900	186200	121500	-0.388412667	1.364337845	1.19E-07	0.954861111	1.2189117	up
Com_998_pos	Eriodictyol-7-O-glucoside	5.77	C21H22O11	450.393	Flavonoids	"38965-51-4"	80790	73430	38420	33350	46210	72550	41180	26630	21700	165200	149600	142300	146200	185200	261900	25100	88900	55430	489500	1066000	532400	1019000	434900	790500	891400	146100	128000	147000	300600	270400	442600	306700	277100	242100	-0.196451535	2.347754656	1.22E-07	0.944444444	1.213231166	up
Com_136_neg	D-Panthotenate	4.59	C9H17NO5	219.235	Amino Acid And Derivatives	"79-83-4"	4955000	4836000	4869000	5472000	6221000	4418000	5881000	6607000	4461000	3228000	2616000	2513000	2986000	2439000	2803000	3844000	3332000	3470000	2126000	2011000	1948000	1922000	2213000	2279000	2142000	2205000	2117000	2224000	1796000	1801000	2061000	2624000	2225000	2053000	-1.974193591	-0.981263468	1.23E-07	0.989583333	1.26467808	down
Com_881_pos	Uracil	1.47	C4H4N2O2	112.09	Nucleotide And Its Derivates	"66-22-8"	114300	79110	60830	154900	103100	115400	118400	92280	41260	138000	57810	49610	67920	89490	58320	72680	82040	63700	239500	395400	238400	204200	175800	138200	248800	243900	164200	353700	140700	86430	176900	569300	200500	307700	-0.356859719	1.48657103	1.24E-07	0.965277778	1.23502334	up
Com_984_pos	H-Gly-Pro-OH	1.035	C7H12N2O3	172.18	Amino Acid And Derivatives	"704-15-4"	140200	124900	134600	146300	175200	119600	171200	197400	149300	133100	92130	60780	123300	138300	135100	133800	127900	98180	227100	375500	222000	183000	158100	192400	270900	249500	184500	207200	270800	210200	293400	325500	201400	201800	-0.565679909	0.821942163	1.25E-07	0.979166667	1.207808064	up
Com_786_pos	Luteolin 3',7-di-O-glucoside	4.66	C27H30O16	610.1	Flavonoids		115500	126800	97860	258900	318400	229000	278400	218500	107000	172400	227200	221200	289500	98580	217800	447300	369300	422100	70240	19440	33860	39420	49980	60240	61190	39180	59400	68250	144200	209700	118200	48170	43730	57560	-3.337600595	-1.73881132	1.32E-07	0.947916667	1.226507791	down
Com_706_pos	Raceanisodamine	5.27	C17H23NO4	305.369	Alkaloids and derivatives	"17659-49-3"	325900	316600	418000	335900	353600	267300	573600	358000	367300	341100	280800	383500	326000	469700	441000	455600	402000	540100	783400	601800	688200	836600	744200	515500	559800	435400	369800	707400	733900	755300	586700	563900	812200	734500	-0.592899441	0.754140658	1.33E-07	0.940972222	1.220356656	up
Com_1117_pos	Diethyl glutarate	0.67	C9H16O4	188.105	Fatty Acyls	"818-38-2"	6828000	5856000	3520000	3171000	2769000	2688000	2968000	3114000	2395000	2461000	2282000	1944000	1099000	984200	1090000	1557000	1525000	1855000	6689000	6887000	6751000	7543000	6806000	6647000	6271000	6615000	6424000	7123000	6730000	5858000	6589000	7225000	7329000	6765000	-0.395014103	1.340023933	1.39E-07	0.961805556	1.305198567	up
Com_1168_pos	2-Hydroxy-6-Aminopurine	2.76	C5H5N5O	151.126	Purines and purine derivatives	"3373-53-3"	599300	516500	512200	762700	950700	629900	640200	502100	337400	840400	684400	662100	579200	522500	428400	406600	565400	358600	1138000	1642000	1060000	1152000	1271000	678500	1063000	1363000	933000	1132000	867500	642500	887800	2108000	1513000	1444000	-0.493884135	1.01775547	1.41E-07	0.958333333	1.229629829	up
Com_829_pos	L-Alanyl-L-Phenylalanine	4.65	C12H16N2O3	236.116	Amino Acid And Derivatives	"3061-90-3"	30300	21370	33970	25760	41600	21530	30690	23150	14690	16790	23830	13940	36210	37150	24990	27950	30270	32340	36520	54240	42370	54840	48160	32490	56170	52180	49230	34540	53310	40590	47970	51860	62570	55140	-0.560065155	0.836333423	1.46E-07	0.965277778	1.210734219	up
Com_130_neg	5-O-p-coumaroyl quinic acid O-hexoside	7.3	C22H28O13	500.1	Alcohols and polyols		58450	71600	59340	88720	39640	38220	110800	88980	123900	220900	222200	152700	223500	254000	138500	110000	123300	98130	694300	271400	531000	378700	546800	927900	459800	358200	308000	331400	358200	81260	367200	585600	913800	1469000	-0.230221907	2.118902971	1.49E-07	0.954861111	1.219272088	up
Com_1234_pos	6-hydroxy-7,8-dimethoxycoumarin	10.21	C11H10O5	222.197	Coumarins and derivatives		713500	834200	945300	629500	1056000	1029000	930600	1063000	788800	793500	1206000	1075000	829200	690200	669900	746400	785000	752800	444400	437800	379300	373200	413200	544000	489000	483500	501800	403700	546600	495500	651400	830000	604300	777000	-1.649189424	-0.721757114	1.50E-07	0.940972222	1.229952352	down
Com_897_pos	Acetaminophen	2.76	C8H9NO2	151.163	Phenols And Its Derivatives	"103-90-2"	557300	468900	501500	718100	889700	608800	561400	426000	337000	825700	633800	629800	616900	419500	390700	341800	450700	314500	945000	1414000	936700	939800	1274000	638100	994200	1236000	930400	1137000	857200	603000	737800	1704000	1315000	1454000	-0.503336021	0.990406248	1.53E-07	0.954861111	1.219191992	up
Com_378_neg	Cyclic AMP	1.75	C10H12N5O6P	329.206	Nucleotide And Its Derivates	"60-92-4"	2316	2484	3369	10040	7997	5364	10090	3232	2400	1197	3623	3191	11780	9812	8432	6587	7128	3256	28400	21730	7010	12940	22780	4824	20790	27460	18550	14010	26800	16170	21420	32750	46830	23200	-0.263063424	1.92651742	1.60E-07	0.944444444	1.201133097	up
Com_269_neg	D-Histidine	0.81	C6H9N3O2	155.155	Amino Acid And Derivatives	"351-50-8"	290800	351500	1113000	855700	309100	452500	227000	275300	361300	408100	169300	370700	743800	505600	582200	503700	540100	422100	785600	1808000	742500	1060000	1419000	1262000	1107000	1370000	1049000	1529000	1071000	957700	1015000	967900	585900	760600	-0.431062983	1.214029418	1.60E-07	0.940972222	1.20554159	up
Com_35_neg	Phenprobamate	4.09	C10H13NO2	179.216	Amino Acid And Derivatives	"673-31-4"	5520	8136	5168	9354	8922	7443	10420	10480	6723	13190	7593	8265	9649	10160	12020	12960	13760	11190	14160	14320	15430	16550	17980	13700	16740	12130	12660	13970	19300	13450	20510	18230	16560	19480	-0.595517585	0.747783984	1.67E-07	0.972222222	1.212057317	up
Com_669_pos	N��-(1-Carboxymethyl)-L-lysine	0.84	C8H16N2O4	204.224	Amino Acid And Derivatives	"5746-04-3"	335800	269200	295700	426400	348800	274100	217300	300400	261200	221800	178800	184100	203900	199100	192400	163900	212400	168100	464200	485600	358000	413900	496300	498400	384700	497500	468500	546100	263500	294900	302100	496700	433300	448400	-0.577717456	0.791564009	1.70E-07	0.9375	1.203415099	up
Com_1246_pos	Selgin 5-O-hexoside	0.94	C22H22O12	478.4	Flavonoids		310100	480800	455900	548500	415500	414200	716500	724400	401600	308000	379000	351400	545100	486000	483300	506200	568000	515500	197000	389300	451100	286300	268300	238000	162600	353000	219900	262800	191400	232100	262900	158500	186900	247700	-1.86312219	-0.897722295	1.76E-07	0.951388889	1.231064504	down
Com_473_neg	Luteolin 7-O-glucoside	6.664	C21H20O11	448.38	Flavonoids	"5373-11-5"	1196000	1308000	1329000	1708000	1654000	1626000	655100	1208000	771700	1165000	244042	932700	2048000	1902000	1708000	2155000	1879000	2192000	1650000	5221000	5336000	6696000	21790000	25550000	21600000	3003000	4322000	3471000	7887000	8415000	6939000	4690000	4761000	3508000	-0.169298477	2.5623591	1.78E-07	0.972222222	1.236852017	up
Com_131_neg	Melibiose	0.96	C12H22O11	342.3	Carbohydrates And Its Derivatives	"585-99-9"	41740000	48400000	42390000	61100000	62820000	56270000	26210000	31820000	26470000	34030000	43540000	42090000	34490000	32710000	31300000	29930000	22590000	30500000	24460000	27600000	15490000	28500000	21570000	25500000	24770000	23330000	21720000	18590000	13650000	12990000	19330000	15310000	18080000	12870000	-1.917469731	-0.939203803	1.82E-07	0.965277778	1.210004817	down
Com_1124_pos	IAA-Glu	0.72	C15H16N2O5	304.298	Phytohormones		64000	58740	60160	54640	61260	70760	69480	57250	36910	57580	44630	23920	47850	43530	46360	68800	84490	53890	108100	97370	94830	102200	99530	74100	102200	91360	78290	91340	98420	67290	74600	99470	118500	97220	-0.59717335	0.743778312	1.94E-07	0.975694444	1.210827073	up
Com_1180_pos	5-Methylcytidine	1.036	C10H15N3O5	257.24	Nucleotide And Its Derivates	"2140-61-6"	109700	138200	145300	204700	136900	111300	89350	84000	42640	96080	144600	103000	100100	72730	75370	50470	57370	75320	45460	48010	52670	79590	26930	29370	38200	31540	32110	23170	42210	53420	55220	54220	38560	18680	-2.439650479	-1.286674472	1.98E-07	0.944444444	1.21312268	down
Com_736_pos	N',N",N"'-p-coumaroyl-cinnamoyl-caffeoyl spermidine	4.95	C34H37N3O6	583.67	Phenolamides		15830	16040	14460	23330	22980	15140	16090	19620	15190	40590	28540	24130	21210	28100	31240	33220	19690	24040	21340	54440	48780	68060	42950	40640	45260	76400	59580	68520	23330	46770	34630	55450	52910	68900	-0.450451342	1.15055682	1.99E-07	0.939236111	1.216890559	up
Com_500_neg	Sibiricose A3	5	C19H26O13	462.137	Phenolic acids	"139726-39-9"	82910	75800	78770	749900	858800	210100	156700	73600	39140	96490	151300	151600	56980	42780	52150	70570	55830	81600	18550	36390	38880	38110	16240	24680	24730	24530	29660	14160	19950	14140	22930	12220	11190	13600	-7.618179798	-2.929446338	2.01E-07	1	1.225340327	down
Com_1_neg	D-(+)-Cellobiose	0.91	C12H22O11	342.3	Carbohydrates And Its Derivatives	"528-50-7"	1490000	1512000	1354000	2076000	2207000	2150000	869000	1094000	926000	1091000	1164000	1357000	1161000	1206000	1188000	949000	959500	1008000	875000	985400	756500	912900	793900	803700	840800	677700	785000	580000	501500	413700	648600	423900	525400	469000	-1.921343886	-0.942115758	2.08E-07	0.979166667	1.20553544	down
Com_179_neg	Ribose 1-phosphate	0.9	C5H11O8P	230.11	Carbohydrates And Its Derivatives	"14075-00-4"	2199000	1987000	1902000	1664000	2219000	1638000	1698000	1571000	2084000	2290000	2411000	2163000	2133000	2502000	2570000	2126000	2163000	1646000	3092000	2102000	2231000	2162000	4244000	5016000	3747000	3959000	4082000	4032000	4021000	4428000	5024000	3886000	4939000	4472000	-0.534835143	0.90283383	2.25E-07	0.923611111	1.268547506	up
Com_250_neg	4-p-Coumaroylquinic acid	5.45	C16H18O8	338.309	Cinnamic acids and derivatives	"53539-37-0"	1001000	701800	735200	1141000	1166000	1580000	1138000	1301000	756900	2619000	3322000	2807000	647500	432700	330700	396700	546000	300000	8646000	2336000	3113000	2285000	2984000	3816000	2241000	4513000	3106000	2038000	5845000	3572000	3890000	3017000	3561000	4449000	-0.313030663	1.675624109	2.26E-07	0.944444444	1.234227116	up
Com_471_neg	Petunidin-3-O-glucoside chloride	5.282	C22H23O12.Cl	514.865	Anthocyanins	"6988-81-4"	6325	7475	5873	2386	3139	6748	5043	2922	5217	5900	6134	8219	2532	2101	3685	7103	2867	4627	6277	9903	8217	5918	13340	13590	18210	12570	16700	7948	11840	8004	10940	20070	21580	21300	-0.380245502	1.394996913	2.26E-07	0.951388889	1.201747409	up
Com_257_neg	cis-Aconitic acid	1.766	C6H6O6	174.11	Tca Cycle	"585-84-2"	2234000	2807000	2236000	2059000	2795000	1550000	1457000	1391000	900900	1211000	1147000	1119000	1017000	870400	1105000	574700	818400	713000	2351000	2163000	2903000	2579000	4051000	3903000	3991000	4364000	5889000	4568000	2152000	1815000	2527000	6622000	6633000	6475000	-0.36700078	1.446144967	2.40E-07	0.934027778	1.204599814	up
Com_541_neg	Sucrose	0.98	C12H22O11	342.116	Carbohydrates And Its Derivatives	"57-50-1"	23700000	27310000	28070000	33430000	31590000	30980000	14100000	20580000	17230000	20560000	24920000	22560000	20000000	17700000	24320000	14930000	17720000	15400000	14720000	15490000	11990000	17200000	14750000	15640000	13690000	14370000	10500000	11710000	9222000	8585000	12350000	9426000	10760000	6280000	-1.830808402	-0.872480818	2.41E-07	0.958333333	1.204463152	down
Com_950_pos	Elemol	10.14	C15H26O	222.198	Terpenoids	"639-99-6"	922000	1445000	1518000	1277000	1249000	1239000	1088000	1339000	1131000	1237000	1224000	1179000	967530	830800	1215000	1115000	809400	832700	763500	665000	482700	494900	441900	679900	640500	636300	717400	558500	633900	740600	675600	961200	945100	1073000	-1.649639364	-0.722150664	2.49E-07	0.954861111	1.220755846	down
Com_469_neg	Vitexin	6.559	C21H20O10	432.38	Flavones and Flavonols	"3681-93-4"	387100	341700	380100	257900	178800	322100	234100	330900	200200	647800	1006000	598700	246500	334300	276500	862300	756300	913700	34300	9402	24580	15390	13800	18410	6514	7470	10140	7068	355100	250600	233300	65030	20080	27100	-6.697316501	-2.743583148	2.61E-07	0.944444444	1.290170823	down
Com_1284_pos	LPC(1-acyl 18:3)	12.59	C26H48NO7P	517.63	Phospholipid		7073000	4064000	3292000	6068000	3880000	3274000	3413000	3000000	3576000	2988000	1664000	2173000	2539000	9305000	2425000	7238000	4675000	10090000	5061000	15220000	13650000	25890000	6278000	7171000	12610000	8713000	6767000	16410000	8754000	15610000	13650000	11700000	14380000	13070000	-0.368156516	1.44160886	2.66E-07	0.930555556	1.1868436	up
Com_95_neg	Butin	8.61	C15H12O5	272.069	Flavanones	"492-14-8"	1310000	956500	931800	388100	430600	269900	348700	323700	274400	547200	580400	611800	551200	706400	736400	447600	674300	482100	1323000	1058000	1131000	1395000	1165000	940700	1006000	1117000	1006000	964500	1606000	1067000	986600	1714000	1760000	1334000	-0.480056674	1.058723358	2.67E-07	0.961805556	1.212450562	up
Com_926_pos	LysoPC 18:2 (2n isomer)	11.95	C26H50NO7P	519	Phospholipid		2207000	1180000	1325000	1695000	1275000	883500	1244000	1428000	937800	978400	379800	461900	1345000	2696000	1013000	2247000	2236000	1904000	2728000	4629000	2635000	5829000	2295000	2254000	3432000	2812000	1590000	5977000	3750000	3700000	3395000	7887000	5674000	5519000	-0.352699175	1.503489892	2.76E-07	0.96875	1.187084431	up
Com_566_neg	4-Methylesculetin	6.45	C10H8O4	192.17	Coumarins and derivatives	"529-84-0"	45660	41670	39800	33780	45650	50250	35994	34702	26168	22470	39540	51350	76030	65930	57670	41170	33510	50310	29478	19770	24847	27065	24975	23050	26289	17340	24699	24086	25561	19327	26938	23948	23373	9738	-1.899386868	-0.925533784	2.86E-07	0.944444444	1.185174541	down
Com_863_pos	LysoPC 18:3	12.56	C26H48NO7P	517.3	Phospholipid		6634000	3879000	2833000	5716000	4173000	3141000	2962000	3319000	3669000	2749000	1625000	2294000	2474000	9506000	2335000	7117000	4938000	9655000	4952000	14900000	14160000	26650000	6574000	8221000	10870000	8200000	5844000	15970000	8590000	15190000	13130000	10960000	13410000	12740000	-0.368978473	1.438391446	3.11E-07	0.934027778	1.182547591	up
Com_184_neg	1-O-p-Coumaroyl quinic acid	5.95	C16H18O8	338.1	Alcohols and polyols		35610000	26740000	27980000	45890000	45500000	44320000	53440000	64620000	60810000	90450000	104400000	89630000	14830000	17920000	18300000	16210000	23960000	15820000	243600000	64610000	111900000	66650000	111100000	151100000	99430000	155000000	100500000	85260000	116300000	141400000	110900000	126300000	168100000	167400000	-0.350542338	1.512339395	3.15E-07	0.958333333	1.208424849	up
Com_958_pos	iP9G	1	C16H23N5O5	365.384	Phytohormones	"83087-94-9"	4927000	6321000	6099000	7336000	7139000	6153000	5915000	5083000	4767000	4546000	6310000	5011000	4518000	5176000	5193000	4668000	4366000	3939000	3320000	4336000	3120000	2732000	5538000	2461000	3427000	4168000	3714000	2607000	3534000	2952000	3155000	2979000	4346000	2421000	-1.58068479	-0.660549703	3.51E-07	0.951388889	1.21177777	down
Com_115_neg	Kaempferol	8.811	C15H10O6	286.24	Flavones and Flavonols	"520-18-3"	10430	9536	31270	28630	22280	15830	6977	6104	2101	16510	17250	15790	8138	8569	13420	14900	16600	11630	29150	38380	34300	37670	113700	84940	108000	24030	22210	26320	29970	26610	45040	75310	60890	48150	-0.282754973	1.822375695	3.64E-07	0.961805556	1.195510285	up
Com_752_pos	LysoPC 16:1	11.57	C24H48NO7P	493.3	Phospholipid		103400	65110	79550	114300	60160	40140	118000	79840	64570	61000	20360	29430	64190	158800	36840	76770	105100	123800	109800	259800	146400	286200	132400	161500	197700	179900	106500	347000	132700	265600	258900	630500	410600	438600	-0.306501644	1.70603328	3.67E-07	0.961805556	1.185665779	up
Com_252_neg	alpha-D-Glucose	0.912	C6H12O6	180.16	Carbohydrates And Its Derivatives	"492-62-6"	722700	698100	1086000	1853000	966100	823800	885500	820700	987300	1099000	1060000	1277000	1535000	1209000	1518000	895500	2021000	1412000	362400	487900	423300	554700	589700	414400	515500	478500	451400	643500	1341000	508700	374000	522100	960100	587700	-2.013135731	-1.009444446	3.76E-07	0.934027778	1.195351665	down
Com_280_neg	Quercitrin	7.24	C21H20O11	448.38	Flavones and Flavonols	"522-12-3"	572300	689100	544800	872500	670100	962800	456500	300400	307300	328800	250300	266500	1371000	702500	1089000	711300	560300	619400	132200	234500	241500	233200	221700	216800	160400	262300	240600	274800	241100	262400	274300	274900	233700	216500	-2.693470218	-1.429466113	3.86E-07	0.972222222	1.212312054	down
Com_1247_pos	methylQuercetin O-hexoside	0.98	C22H22O12	478.409	Flavonoids		442800	677400	633200	643700	652600	620300	1128000	927400	542400	608000	707800	680900	825500	680500	656300	815900	745000	795900	240100	553500	546600	549100	167800	91420	111000	236800	285200	308300	203000	171000	246200	115800	136300	202800	-2.728311708	-1.448008481	3.91E-07	0.979166667	1.292782676	down
Com_302_neg	Naringenin	8.683	C15H12O5	272.25	Flavanones	"480-41-1"	899900	671400	599800	265300	269300	180400	215600	194100	179600	330500	360800	385600	360200	428300	460000	336500	457400	292800	879600	696800	747400	861400	726200	596700	652600	667300	661300	612400	1118000	701900	637900	1130000	1144000	868100	-0.482004017	1.052882925	4.44E-07	0.930555556	1.194978656	up
Com_865_pos	H-Trp-NH2.HCl	4.587	C11H14ClN3O	239.7	Indoles and derivatives	"67607-61-8"	24050	27030	22050	40300	40120	33790	77000	63740	48970	21840	18850	21940	68120	78380	103900	48870	73590	51520	114800	195600	201200	178200	117500	114900	69850	152600	70740	75530	100100	58470	124300	326200	273800	279000	-0.313134566	1.675145321	4.46E-07	0.9375	1.183634651	up
Com_14_neg	6-Sialyllactose	0.73	C23H39NO19	633.551	Carbohydrates And Its Derivatives	"35890-39-2"	20000	17170	16990	25430	19600	20400	14600	12710	8088	11900	12350	13740	14960	12970	16870	18420	14570	14180	8469	8704	8776	11500	7684	13450	5382	4215	7263	11110	7632	10750	9614	4633	5356	6895	-1.927119606	-0.946446114	4.75E-07	0.958333333	1.202706178	down
Com_54_neg	Ajugol	0.93	C15H24O9	348.346	Terpenoids	"52949-83-4"	12870	17000	16280	25530	30480	19410	18650	21370	21070	16050	18270	19070	25390	16660	24900	17200	12410	19810	38550	15360	31210	28230	70740	59750	75970	67700	67670	57520	45340	45240	60730	50840	24900	45650	-0.398856917	1.326056799	4.83E-07	0.928819444	1.248064825	up
Com_382_neg	Methylenesuccinic acid	4.25	C5H6O4	130.099	Fatty Acyls	"97-65-4"	571500	535600	569800	976900	1040000	842600	478400	616700	340500	518800	475100	427100	581400	644900	793900	701500	868500	1050000	1021000	1976000	1188000	1744000	1260000	1300000	1110000	962600	736500	1076000	1521000	972000	1338000	1342000	1068000	875800	-0.548778034	0.86570536	5.12E-07	0.940972222	1.173759538	up
Com_301_neg	Liquiritin	6.98	C21H22O9	418.39	Flavanones	"551-15-5"	107200	126000	105500	218600	138500	196700	69480	114800	93570	149200	133500	146100	201600	180000	239200	198400	247200	177500	326600	419800	480300	561000	1901000	2004000	1662000	323300	385500	286400	720800	591800	559400	313000	327500	303200	-0.226334058	2.143474403	5.24E-07	1	1.244907998	up
Com_517_neg	2-O-cinnamoyl-1-O-galloyl-beta-D-glucose	7.41	C22H22O11	462.41	Glycosides	"791836-69-6"	7184	7979	4046	6421	6474	6658	4113	7288	5600	4719	4666	8732	7655	6875	5104	8880	4186	7906	6033	14000	11220	11130	10430	14020	15110	10715	11180	8493	18930	8114	15780	25430	16150	19460	-0.470710855	1.087086971	5.24E-07	0.947916667	1.207600368	up
Com_1255_pos	D-Ala-D-Ala	0.94	C6H12N2O3	160.171	Amino Acid And Derivatives	"923-16-0"	13270	20720	5996	11520	9201	14895	23680	13220	8204	19600	21780	13655	24350	21910	18239	15540	16620	14080	30480	42630	20750	32520	38480	56480	51280	30360	24430	25830	28570	27890	29870	22440	25820	25420	-0.496149808	1.0111523	5.44E-07	0.979166667	1.165321589	up
Com_609_pos	N',N'',N'''-Di-p-coumaroyl, sinapoylagmatine	5.7	C34H36N4O8	628.7	Amines		10880	15110	17667	12327	17472	11939	8145	12573	11713	13140	9394	11584	10682	15583	11547	10462	8192	13124	30260	15300	16830	12280	22560	31890	17800	37060	46040	19360	23490	25900	34880	22470	41470	35840	-0.454327368	1.138195881	5.79E-07	0.954861111	1.233932196	up
Com_1283_pos	methylApigenin C-pentoside	1.01	C21H20O9	416.378	Flavonoids		92430	102700	60610	87910	181700	167600	44380	59200	116400	116500	91470	125800	128700	77520	80110	112000	119900	122100	117400	77310	30340	48890	25910	42880	32250	32550	24480	41290	27800	58100	43310	56800	41030	44500	-2.251973578	-1.171189901	6.15E-07	0.934027778	1.18024519	down
Com_629_pos	N��,N��,N��-trimethyllysine	0.76	C9H20N2O2	188.267	Amino Acid And Derivatives	"19253-88-4"	10060000	8826000	7561000	7052000	6455000	6327000	6197000	6326000	5116000	5530000	5055000	4871000	3099000	3015000	3389000	4217000	4066000	4391000	9670000	10670000	10020000	10730000	8946000	9273000	7891000	9615000	9360000	9802000	8899000	9045000	9708000	11040000	11380000	10590000	-0.576289004	0.795135602	6.20E-07	0.958333333	1.237868763	up
Com_183_neg	3-O-p-coumaroyl quinic acid O-hexoside	7.3	C22H28O13	500.2	Alcohols and polyols		80070	92920	51990	109300	76170	32220	62500	106500	124100	217700	181800	131200	187000	245500	127600	92630	101800	68950	773900	229000	503300	335800	371500	748500	410200	266000	302600	230200	349400	76310	327200	706400	871100	1552000	-0.230676612	2.116056357	6.51E-07	0.947916667	1.195472883	up
Com_440_neg	(-)-Gallocatechin	4.51	C15H14O7	306.267	Flavonoids	"3371-27-5"	573600	646800	527100	594900	687200	695600	1096000	877100	659000	1349000	1553000	1481000	1586000	1115000	1299000	878400	916200	938800	2837000	6000000	1775000	7172000	8027000	2826000	1117000	7810000	9575000	1706000	2768000	4139000	1666000	3458000	2518000	1669000	-0.238725201	2.06657722	6.63E-07	0.982638889	1.23276075	up
Com_315_neg	Kaempferol 3-A-L-Arabinopyranoside	7.08	C20H18O10	418.351	Flavonoids	"99882-10-7"	270900	332900	269100	619100	385500	466500	207600	277200	346500	393200	313100	374500	475700	521600	613400	564000	783200	528000	703300	1357000	1330000	1518000	5034000	6214000	4319000	1157000	1055000	755500	2474000	1762000	1639000	830900	862300	771900	-0.216524539	2.207397557	6.63E-07	0.989583333	1.240126815	up
Com_453_neg	D-Xylulose 5-phosphate	0.9	C5H11O8P	230.11	Pentose phosphates	"4212-65-1"	2100000	1967000	2030000	1916000	2379000	1822000	1737000	1745000	2126000	2616000	2356000	2077000	2152000	2605000	2773000	1778000	2143000	1755000	2648000	2218000	2340000	2161000	4455000	5093000	5200000	4226000	4359000	4194000	4028000	4191000	4992000	3335000	4734000	4473000	-0.540268843	0.888250609	6.69E-07	0.944444444	1.246617684	up
Com_103_neg	beta-D-glucopyranosyl-caffeic acid	5.29	C15H20O9	344.31	Polyphenol		9126	6629	8515	17570	15930	9304	22290	20670	23030	73880	77170	71590	29080	29000	27070	12750	15950	18120	2154	9901	2418	7959	4417	4898	10138	8981	10677	2490	5803	9167	3048	5341	4778	4657	-4.476933087	-2.162510756	6.72E-07	0.9375	1.164422588	down
Com_311_neg	beta-L-Arabinose	0.9	C5H10O5	150.13	Carbohydrates And Its Derivatives	"5328-37-0"	186600	191700	188500	653700	589700	616400	254800	185600	170400	295100	378000	353000	219400	307100	305600	225300	202000	248100	98240	103300	153400	141700	181600	170000	178800	129400	120300	109500	198900	111400	170400	100100	97550	84480	-2.304252537	-1.204298839	6.88E-07	0.973958333	1.170562679	down
Com_884_pos	L-Citrulline	0.89	C6H13N3O3	175.19	Amino Acid And Derivatives	"372-75-8"	333700	286800	238800	308300	237700	194500	617400	1209000	904800	233000	203502	288700	597800	815000	842400	290343	308900	201100	911600	1366000	933500	1079000	3907000	4572000	5994000	3740000	2806000	2046000	1067000	1280000	1977000	1104000	518100	568400	-0.212888254	2.231831744	6.95E-07	0.940972222	1.189453587	up
Com_48_neg	Sucralose	1.1	C12H19Cl3O8	397.634	Carbohydrates And Its Derivatives	"56038-13-2"	17970	20980	19970	11340	16000	14560	14580	18110	17820	20470	13550	23750	19720	11110	14270	20000	18210	13450	41470	17630	23410	20190	24550	31810	27560	23160	27220	36960	24320	37300	35250	42420	54560	31810	-0.544164676	0.877884786	7.17E-07	0.947916667	1.197136831	up
Com_878_pos	Naringerin	8.64	C15H12O5	272.253	Flavanones	"67604-48-2"	538600	357200	334400	151000	165700	94820	122800	88360	98650	203900	215700	186800	171600	216100	267000	165500	268600	161100	531300	390700	410600	458500	419900	343000	400500	430500	336500	339700	527000	378300	361800	585300	619400	458500	-0.48412183	1.046557944	8.24E-07	0.940972222	1.188648218	up
Com_29_neg	5-Phosphoribosyl 1-pyrophosphate	1.01	C5H13O14P3	196.25	Pentose phosphates	"97-55-2"	21640	17410	23190	16780	12690	13890	13910	5378	13070	14730	19460	22440	13290	28290	6056	12930	20690	12230	32050	28080	23230	22380	26270	26550	31260	31440	36440	24380	32120	32640	27420	59360	39120	44710	-0.49486091	1.01490501	8.58E-07	0.96875	1.163621009	up
Com_564_neg	Dihydrokaempferol	5.75	C15H12O6	288.063	Flavonoids	"480-20-6"	351000	311100	515900	480200	439800	401300	131600	142900	64580	1246000	722900	961100	639400	941300	1045000	168600	347100	149200	2699000	2775000	2693000	1885000	2412000	1502000	2074000	1275000	1220000	616200	1876000	1351000	1585000	1132000	1480000	907300	-0.293001971	1.771017726	8.63E-07	0.958333333	1.182558595	up
Com_835_pos	10-Formyl-THF	4.83	C20H23N7O7	473.439	Organoheterocyclic compounds	"2800-34-2"	545400	672700	440900	788200	770700	571700	684300	744800	675700	608900	342900	461100	171300	195700	186300	659300	713400	687200	1228000	1511000	1161000	1327000	1359000	1435000	1551000	1382000	1507000	1414000	394200	1071000	872200	1420000	1618000	1351000	-0.42803995	1.224182642	8.95E-07	0.951388889	1.152414402	up
Com_209_neg	Neonuezhenide	6.46	C31H42O18	702.663	Carbohydrates And Its Derivatives	"96382-91-1"	3664	10630	4057	3868	7547	6503	8536	7775	5492	6678	6115	4855	9604	8821	6957	6825	9966	9126	9168	8423	20800	5983	18320	19730	26090	18080	17300	18300	14990	8629	23930	15590	24980	23010	-0.413085535	1.275487551	9.65E-07	0.90625	1.185310528	up
Com_1004_pos	Luteolin-4'-O-glucoside	6.8	C21H20O11	448.101	Flavonoids	"6920-38-3"	16340000	7531000	5733000	15830000	10530000	14620000	4802000	6636000	4635000	14590000	11920000	10330000	12020000	13550000	14210000	17990000	15620000	19870000	19500000	19450000	22700000	20100000	66240000	71390000	113400000	26720000	30680000	23850000	27620000	25360000	32330000	39910000	36680000	16580000	-0.325180822	1.62068592	1.01E-06	0.986111111	1.167241247	up
Com_815_pos	N-Sinapoylagmatine	12.6	C16H24N4O4	336.39	Phenolamides		30310	19530	23130	28700	29010	29300	13380	23700	32840	27800	18430	36650	21800	21810	25070	23930	32460	26610	13040	16160	12730	14910	10120	17220	13830	12440	17500	20690	17560	23740	16140	17220	17080	17240	-1.602567088	-0.680384754	1.02E-06	0.930555556	1.150084879	down
Com_264_neg	Trifolin	6.62	C21H20O11	448.101	Flavonoids	"23627-87-4"	835600	1012000	871400	1759000	1320000	1256000	718700	788800	809000	1114000	828100	744300	1638000	1668000	1687000	1892000	1649000	1721000	1322000	4434000	4089000	5909000	17330000	23230000	18040000	2602000	3549000	2502000	6028000	6358000	5948000	3299000	4278000	2353000	-0.178238714	2.488117362	1.11E-06	0.975694444	1.237683131	up
Com_502_neg	Spinosin	6.418	C28H32O15	608.545	Flavones and Flavonols	"72063-39-9"	35530	38400	43600	48020	57400	54170	25900	25560	26770	21350	35410	31260	26880	25140	31390	14350	14090	9585	15560	13780	10630	9109	9464	15070	17656	7558	7929	6437	16345	15175	16042	5899	3483	17236	-2.679408927	-1.42191478	1.11E-06	0.920138889	1.160604552	down
Com_971_pos	trans-zeatin 9-O-glucoside	4.49	C16H23N5O6	381.1	Phytohormones		64090	65780	70620	63180	90870	72430	60080	44660	43460	48620	67400	42310	48780	57540	42950	64140	38010	55190	24630	21740	35290	25230	30420	42490	68760	30570	40330	38420	25980	33550	34950	29550	32660	36120	-1.678879628	-0.747498796	1.13E-06	0.934027778	1.163581959	down
Com_663_pos	p-coumaroyl tomatidine	6.46	C36H51NO5	577.79	Coumarins and derivatives		108800	68650	71930	75070	114900	95300	66510	46640	42410	80650	101100	70310	142700	87080	103100	107100	97740	76470	118300	220100	205600	209600	150900	127900	139300	108100	108800	135400	170700	147400	164400	136900	101300	145200	-0.578902883	0.788606754	1.13E-06	0.946180556	1.151097106	up
Com_1146_pos	8-C-hexosyl chrysoeriol O-hexoside	0.92	C28H32O16	624.552	Flavonoids		198300	163000	209300	159700	145900	160700	222700	193800	144500	228400	221900	187300	306600	272200	252400	241800	177400	261000	86880	178600	151400	239000	81300	68290	103100	136500	86790	122300	115400	101600	96520	74110	72270	70010	-1.866842544	-0.900600251	1.19E-06	0.927083333	1.201228187	down
Com_689_pos	Scopolin	5.51	C16H18O9	354.096	Phenylpropanoids	"531-44-2"	2871000	2919000	2572000	611300	659300	626800	514400	509300	212800	410200	674300	442200	177700	189400	174700	83230	79900	73530	74310	98730	61920	124100	49480	47620	38940	64780	64040	49070	124136	22290	114316	47490	38810	42290	-11.54791945	-3.529561045	1.19E-06	0.954861111	1.183730783	down
Com_580_neg	3-O-p-Coumaroylquinic acid	5.92	C16H18O8	338.1	Phenolic acids	"87099-71-6"	4054000	4572000	2902000	1900000	1910000	1981000	5009000	7328000	7496000	14390000	12280000	11450000	2438000	2390000	1999000	5910000	5683000	4730000	16410000	7195000	9802000	6529000	20090000	24890000	16970000	13080000	10970000	12390000	24340000	23010000	23610000	10500000	12340000	12360000	-0.357837349	1.482624118	1.20E-06	0.920138889	1.145207494	up
Com_900_pos	Chalcone	6.47	C15H12O	208.255	Flavonoids	"94-41-7"	276700	183800	261500	547900	669900	374500	126900	148100	43330	266400	381800	312500	187700	232200	152300	258000	223900	296700	110433	94594	73080	93143	86701	78197	72155	93890	76190	51030	89231	88636	109771	105450	84354	87365	-3.15214401	-1.656333448	1.20E-06	0.944444444	1.198606997	down
Com_406_neg	2-Hydroxycinnamate	6.48	C9H8O3	164.047	Cinnamic acids and derivatives	"583-17-5"	229000	190100	277100	331800	441000	332500	427000	350000	267500	478900	429000	447100	172900	155300	175300	273300	235700	248100	139100	151700	94150	114000	87150	66370	105300	142600	99900	141200	238100	124600	150200	228200	186300	231900	-2.110056875	-1.077281886	1.23E-06	0.9375	1.151094651	down
Com_1261_pos	18-Nor-4,15-dihydroxyabieta-8,11,13-trien-7-one	7.25	C19H26O3	302.408	Terpene	"213329-46-5"	410400	414000	492300	436900	351000	345300	254200	304700	206500	256200	280600	259600	242500	215000	276400	238200	245900	227600	270600	231300	159400	197300	211700	177600	156600	131600	160200	97690	143700	164200	191100	196800	191900	202600	-1.681846601	-0.750046125	1.31E-06	0.954861111	1.151334716	down
Com_1192_pos	Sattabacin	6.12	C13H18O2	206.28	Benzene and substituted derivatives	"169272-84-8"	104500	76930	66080	2286000	2571000	2167000	273400	313300	226500	96970	127400	112100	220300	194000	247800	261100	238200	241800	73811	26770	30570	27420	50090	59800	25170	35190	61180	81100	52860	18370	126700	26430	30400	24640	-11.63593682	-3.540515463	1.32E-06	0.972222222	1.156308056	down
Com_422_neg	D-Xylulose	1.01	C5H10O5	150.13	Carbohydrates And Its Derivatives	"551-84-8"	336200	337600	343900	1373000	1569000	1107000	479100	407400	295700	532900	710400	641600	438400	651600	679800	429900	398000	547900	178000	205700	236500	297700	354900	276500	341700	289900	182200	212400	390700	160200	246300	183600	81070	86100	-2.692685407	-1.429045686	1.42E-06	0.958333333	1.144068314	down
Com_907_pos	2-Aminoethylphosphonate	6.47	C2H8NO3P	125.064	Organic Acid And Its Derivatives	"2041-14-7"	29440	17270	10240	16130	15130	12900	12060	10660	8835	22140	21010	8374	24500	31050	31180	16940	21840	22380	29400	42870	47030	33650	40360	31030	35370	42410	52530	46080	29380	22460	30670	44590	26550	23130	-0.511127657	0.968244437	1.43E-06	0.927083333	1.141084054	up
Com_1190_pos	Oroxin A	7.56	C21H20O10	432.378	Flavonoids	"57396-78-8"	972100	1092000	816700	1323000	1307000	1133000	313900	348700	323800	1438000	1751000	1522000	717000	577500	607000	797200	749100	826300	124800	272700	133600	189400	63060	66890	75850	413400	394200	544500	651700	164600	474500	276300	193700	199000	-3.484770788	-1.801063766	1.49E-06	0.940972222	1.176341148	down
Com_26_neg	2-deoxyglucose-6-phosphate	0.98	C6H13O8P	244.136	Nucleotide And Its Derivates	"3573-50-0"	230000	259200	199100	378500	241700	236600	329400	228500	233500	211100	146000	183600	305800	347500	368200	291100	282500	284300	800000	840600	393700	656300	883600	430500	499400	729400	1154000	1789000	717100	466900	442500	452200	312000	324800	-0.388182968	1.365191275	1.61E-06	0.972222222	1.207086763	up
Com_3_neg	Eriodictyol	7.999	C15H12O6	288.252	Flavanones	"552-58-9"	124800	85460	94380	55170	56280	34590	119300	105200	74400	104700	107600	109900	124300	106000	95710	66850	103600	65510	223600	305500	236000	244000	161500	117400	90870	174100	215800	129500	282200	115400	143800	311100	325100	135000	-0.452283095	1.144702021	1.83E-06	0.940972222	1.147340879	up
Com_396_neg	Gallic acid O-Hexoside	4.13	C13H16O10	332	Benzoic acids and derivatives		3814000	3299000	3222000	4572000	5284000	3623000	1413000	1628000	552300	2405000	3361000	2555000	1344000	1437000	1656000	758600	630100	920300	912500	774900	487300	657200	285200	476300	419700	174800	139900	117500	554000	735600	621300	686100	1245000	912500	-4.103886316	-2.036990767	1.87E-06	0.927083333	1.154476111	down
Com_229_neg	Esculin	5.145	C15H16O9	340.28	Coumarins and derivatives	"531-75-9"	739200	469100	622900	469000	413000	400800	1161000	1232000	888600	942000	1133000	981500	267300	353000	330200	270100	252200	288300	145300	376200	241400	329200	242800	331600	189200	127500	226400	134700	236100	169000	270600	185000	181000	156800	-2.813393048	-1.49231112	1.94E-06	0.9375	1.132746618	down
Com_1127_pos	Isorhamnetin rutinose	6.7	C28H32O16	624.54	Flavonoids		1528000	1682000	3017000	433300	916400	721400	451500	331900	134200	362300	382600	237200	233682	207113	209419	379900	295800	411900	169052	154705	132809	127616	161254	121905	127639	125187	114287	73868	135745	153162	28170	132669	136308	141646	-5.210864454	-2.381522728	2.16E-06	0.975694444	1.143244385	down
Com_186_neg	D-Galactaric acid	0.87	C6H10O8	210.038	Carbohydrates And Its Derivatives	"526-99-8"	11190000	11480000	10440000	7780000	8142000	5861000	6382000	7780000	6552000	5992000	6914000	7045000	3972000	4477000	4221000	5027000	5380000	4769000	3278000	2508000	2593000	2616000	4400000	4184000	4593000	3456000	3524000	4470000	5503000	4187000	4275000	4644000	3756000	3544000	-1.782718377	-0.834078813	2.16E-06	0.930555556	1.126095629	down
Com_779_pos	7-(2-Hydroxyethyl)theophyline	1.17	C9H12N4O3	224.217	Alkaloids and derivatives	"519-37-9"	21340	13430	7949	16810	7818	11960	9523	11010	12130	18300	15130	18190	21160	30530	14970	16340	23690	6118	30310	35150	51430	34220	9186	29450	30410	33430	27600	26500	48530	38030	26560	50140	62880	32770	-0.433619565	1.205498242	2.26E-06	0.927083333	1.128978036	up
Com_1026_pos	picrocrocin	6.36	C16H26O7	330.37	Carbohydrates And Its Derivatives	"138-55-6"	586955	735355	773288	392100	650800	383700	685300	393842	227454	307700	515100	387200	581100	770700	779600	228400	346200	415744	341300	233845	114400	67710	256200	205900	210900	184400	117800	110900	353100	299700	203000	233300	273100	259100	-2.350219703	-1.232795629	2.30E-06	0.934027778	1.137624348	down
Com_997_pos	2,6-Dimethoxybenzoquinone	4.69	C8H8O4	168.042	Quinones	"530-55-2"	51350	51840	78370	85630	94100	81230	63980	71090	29960	64800	85210	72270	33230	23980	28250	35730	24230	29280	23171	24563	22947	24974	28245	20627	24892	24270	21727	20669	16719	17502	6809	4888	6068	4873	-3.048075931	-1.607898842	2.31E-06	0.965277778	1.158826575	down
Com_1178_pos	Isonicotinic acid	1.029	C6H5NO2	123.11	Vitamins	"55-22-1"	26070000	15200000	19460000	24140000	22660000	21380000	18840000	12810000	10080000	14340000	14640000	17360000	14050000	23150000	24780000	9947000	11900000	8464000	9574000	7174000	7159000	6554000	7324000	6572000	6833000	4053000	1553000	1463000	9754000	7237000	9322000	7101000	7087000	7362000	-2.590486002	-1.373222788	2.37E-06	0.989583333	1.18050759	down
Com_1033_pos	Icariside B2	6.05	C19H30O8	386.194	Organooxygen compounds	"108906-51-0"	95080	92290	90160	1345000	2087000	1365000	329100	232600	201500	93490	124500	93150	222200	211200	233200	281000	223100	848700	13810	53410	44620	60930	52870	51210	59880	54970	65800	92470	63620	49220	137300	36390	36180	40540	-7.950641077	-2.991071193	2.42E-06	0.972222222	1.135301141	down
Com_963_pos	Dihydroactindiolide	5.51	C11H16O2	180.243	Lactones	"17092-92-1"	138900	167200	117400	186100	139300	187200	136600	95570	102400	245200	223500	98530	143100	111500	130100	99500	101200	83300	250400	288300	277000	228400	311200	340000	270500	196412	130100	212300	351900	344400	584400	166000	228400	195900	-0.50920623	0.973678026	2.50E-06	0.921875	1.156810871	up
Com_19_neg	(9Z,11E)-Octadecadienoic acid	4.33	C18H32O2	280.24	Fatty Acyls	"2540-56-9"	353200	395500	323300	538600	568700	549300	197200	214900	108600	191600	194600	173000	324700	254000	307300	97890	80260	89490	72000	80760	55620	79340	68740	65800	74300	158200	89370	89680	95680	145000	193100	34340	30030	31350	-3.235354476	-1.693923787	2.51E-06	0.930555556	1.126813124	down
Com_1054_pos	Vanillactic acid	9.2	C10H12O5	212.199	Phenylpropanoids and polyketides	"2475-56-1"	38970	31090	21400	31550	28080	48780	34940	22320	24390	30100	29310	15210	26090	30750	28420	17490	28840	31590	38750	36860	45140	50960	37050	31910	55310	41050	49120	43490	41410	53320	48800	60880	32690	57710	-0.637197568	0.650187335	2.56E-06	0.944444444	1.119453048	up
Com_644_pos	Aspartic Acid	0.84	C4H7NO4	133.103	Amino Acid And Derivatives	"6899-03-2"	25360000	19060000	21220000	16870000	27440000	20550000	21920000	19360000	16760000	19020000	21890000	16780000	21570000	20720000	23050000	14700000	18120000	18530000	19380000	28030000	30270000	25380000	27220000	25690000	34500000	36510000	37420000	31860000	30660000	29590000	34870000	57300000	54960000	50890000	-0.581745903	0.78153895	2.64E-06	0.958333333	1.190624158	up
Com_180_neg	s7p	0.87	C7H13BaO10P	425.473	Carbohydrates And Its Derivatives	"2646-35-7"	600600	870700	578700	634900	780400	508400	1338000	1256000	1007000	728200	797200	702300	1432000	1219000	1288000	1215000	1492000	1587000	1439000	1748000	1695000	1658000	1343000	1777000	1565000	1733000	1574000	1615000	1800000	1560000	2371000	1671000	1556000	2053000	-0.590303655	0.76047082	2.79E-06	0.96875	1.163901487	up
Com_1263_pos	1-Methyladenine	1.05	C6H7N5	149.153	Purines and purine derivatives	"5142-22-3"	339500	175400	152200	138700	161300	101100	83100	63240	91780	79910	90680	66900	83830	71630	70710	55200	48140	35640	281500	254500	321500	235900	131200	141600	173700	229800	215200	271900	125700	317000	143500	266000	223800	333500	-0.462824464	1.11146297	2.91E-06	0.892361111	1.132411852	up
Com_991_pos	Gallacetophenone	4.69	C8H8O4	168.042	Ketones	"528-21-2"	53580	57600	84110	87370	103900	92470	63420	86200	29360	67310	84700	84260	44970	44440	47010	28330	24100	27620	12390	32500	9652	40160	32980	18110	13380	28920	45700	7657	20540	21690	5524	28400	17120	8537	-2.87634252	-1.524235485	2.92E-06	0.916666667	1.151257693	down
Com_559_neg	Tricin 5-O-rutinoside	6.88	C29H34O16	638.1	Flavonoids		19451	17953	18324	12900	23160	22410	38700	33050	16010	11970	15540	18160	30440	25270	17040	36110	21150	34640	5612	3906	5598	10060	12766	10690	7864	15130	19180	16650	4164	13050	11518	10540	7087	8890	-2.252354466	-1.17143389	2.93E-06	0.940972222	1.157958853	down
Com_1294_pos	Denin	11.46	C33H56O14	676.79	Steroids and steroid derivatives		186900	154300	225100	90240	67100	64770	59600	102600	78790	61470	55410	62150	100400	330400	108500	54200	48260	47780	207800	164300	278000	273200	368700	287400	349400	344600	222900	246400	84050	202900	136200	168000	221800	368500	-0.429923536	1.217848002	2.95E-06	0.895833333	1.11160542	up
Com_270_neg	D-Glucarate	0.82	C6H10O8	210.139	Carbohydrates And Its Derivatives	"87-73-0"	4091000	3907000	4097000	3207000	3232000	2558000	2544000	3070000	2508000	2518000	2879000	2831000	1845000	1900000	1971000	2113000	2058000	1787000	1745000	1181000	1276000	1185000	1973000	1765000	1938000	1623000	1552000	1784000	2209000	1909000	1961000	1921000	1584000	1642000	-1.602270503	-0.680117731	2.96E-06	0.923611111	1.11991656	down
Com_866_pos	beta-Alanine methyl ester hydrochloride	0.98	C4H10ClNO2	139.58	Amino Acid And Derivatives	"3196-73-4"	15890000	13700000	13920000	12280000	20380000	18070000	14360000	12530000	8990000	10220000	14340000	9939000	19060000	13250000	15240000	15550000	13910000	11930000	7011000	10740000	8845000	10330000	8724000	5689000	9166000	7995000	8044000	11430000	9832000	8175000	7805000	13230000	10440000	11170000	-1.51646265	-0.600709965	3.06E-06	0.920138889	1.115863945	down
Com_462_neg	5-Hydroxymethyluracil	0.96	C5H6N2O3	142.113	Pyrimidines and pyrimidine derivatives	"4433-40-3"	114800	124700	126300	152200	184100	126500	150900	128000	84520	112700	99510	109000	119200	119600	127300	107800	116100	129900	70760	86600	109400	102200	76920	71080	110500	86190	65750	82500	93220	62730	67630	65800	61080	35690	-1.590484712	-0.669466504	3.08E-06	0.954861111	1.167296635	down
Com_933_pos	beta-Alanine	0.8	C3H7NO2	89.093	Amino Acid And Derivatives	"107-95-9"	43200	83048	70030	84578	33680	35130	56860	68490	61110	69570	37090	46070	53980	90310	72890	79748	53200	72288	43120	149400	160000	125500	101200	161900	163500	185100	212900	149900	120000	229000	279600	105900	82970	76110	-0.421038035	1.247977529	3.14E-06	0.923611111	1.15792234	up
Com_1097_pos	Xanthurenic acid	5.06	C10H7NO4	205.167	Quinolines and derivatives	"59-00-7"	962800	951800	837100	891500	1129000	869100	670600	683000	349800	733100	736300	564800	491600	425900	407200	691000	664200	805500	461600	358200	391900	453800	340400	392800	338600	220500	204100	186700	231300	182700	280500	459100	625100	613800	-1.991766967	-0.994048865	3.73E-06	0.923611111	1.134262065	down
Com_384_neg	Gibberellin A20	6.69	C19H24O5	332.162	Phytohormones	"19143-87-4"	26410	13820	15100	19320	27390	18900	25370	17680	11680	8187	23200	12190	31870	16430	35410	11200	8576	20630	25480	38210	40160	53670	28810	19910	42560	30920	27390	44140	39340	31850	28760	38320	39280	45820	-0.531153729	0.912798623	3.73E-06	0.925347222	1.119251127	up
Com_536_neg	Plantagoside	6.09	C21H22O12	466.398	Flavanones	"78708-33-5"	52310	73150	100000	78940	73880	73370	85560	71652	92706	229000	223400	241800	99080	103800	113800	76046	62280	65751	117300	254700	103800	255400	377500	173700	175400	623400	748900	210100	378500	261800	205100	295600	273900	162100	-0.368963393	1.43845041	3.83E-06	0.921875	1.12591159	up
Com_587_neg	3,4-Dihydroxyphenylacetic acid	4.949	C8H8O4	168.15	Benzoic acids and derivatives	"102-32-9"	424300	287300	461800	442000	262900	368500	921100	354400	451900	419500	408200	359100	517500	389300	433900	486500	572900	490200	1114000	726400	565800	554500	788700	477600	605500	563100	537900	785600	932900	805700	769500	586800	1003000	859100	-0.612936778	0.706189822	3.89E-06	0.927083333	1.105771879	up
Com_133_neg	Tricin 4'-O-syringyl alcohol	5.25	C26H24O10	496.1	Flavonoids		10418	1673	4381	13788	15086	17953	8018	2338	1874	9470	10148	5927	18473	2253	14670	3863	9258	3311	19170	17980	11600	22950	47510	21050	16060	72200	89910	20410	23490	22500	22860	14500	31050	17240	-0.288881332	1.791451119	3.95E-06	0.951388889	1.110442706	up
Com_1320_pos	5-Methoxyindoleacetic acid	4.87	C11H11NO3	205.21	Indoles and derivatives	"3471-31-6"	1317000	1231000	1136000	1230000	1501000	1079000	946900	1032000	494300	1109000	1017000	792100	739700	699800	611300	993000	1008000	1056000	631000	527600	609800	644100	619600	687800	576100	440400	415400	404600	416500	391200	499700	677000	937900	942800	-1.697592386	-0.763490091	4.38E-06	0.916666667	1.108588997	down
Com_78_neg	Azaleatin	7.3	C16H12O7	316.265	Flavonoids and flavonols	"529-51-1"	23350	28540	15930	9387	8854	5945	12440	18600	27200	16742	1862	4081	14830	21470	16800	87560	106400	84020	91130	56360	56160	38530	98130	118200	98690	77990	43770	49740	67410	65940	82410	364700	375100	408800	-0.214045358	2.224011544	4.61E-06	0.895833333	1.10970422	up
Com_66_neg	Forsythoside I	6.48	C29H36O15	624.595	Phenylpropanoids	"1177581-50-8"	1991000	2368000	2299000	2942000	3835000	2234000	53300	61690	63800	2006000	1679000	1686000	6044000	3895000	3160000	1310206	1380540	1001799	436000	137300	27260	147800	81790	40820	10170	106200	128700	120500	208937	228190	290756	223100	189800	192400	-13.1480959	-3.716781979	4.62E-06	0.864583333	1.100410671	down
Com_306_neg	3,5-Dihydroxybenzoic acid	4.461	C7H6O4	154.12	Benzoic acids and derivatives	"99-10-5"	67180	49880	48620	96840	109300	70440	83750	43040	25480	76340	84420	63060	122600	73660	81890	65780	59860	47420	275400	613700	388200	561400	284500	74210	93620	418800	490800	90570	144700	210400	122100	200500	175400	103500	-0.26566641	1.912312263	4.69E-06	0.944444444	1.172619035	up
Com_1272_pos	Tanshindiol C	8.564	C18H16O5	312.317	Alcohols and polyols	"97465-71-9"	51460	48210	42190	49110	56710	65380	38210	31100	19060	45960	50990	36310	33460	33200	53830	60350	37350	16380	23362	11420	28430	12810	9166	9787	13290	20524	13530	23247	4720	4628	10300	28785	26230	30298	-2.52760969	-1.337773702	4.76E-06	0.951388889	1.151113584	down
Com_289_neg	Diethyl phosphate	4.2	C4H11O4P	154	Organic Acid And Its Derivatives	"598-02-7"	2419	3945	4889	4522	4623	4345	6449	6158	5127	4907	6485	4809	8160	5049	8465	6547	9220	6295	7704	6316	9914	8089	10170	11300	9067	10290	8070	10830	7616	8151	7092	9953	8930	9738	-0.635583793	0.653845758	4.95E-06	0.909722222	1.111810058	up
Com_58_neg	Methyl protocatechuate	6.97	C8H8O4	168.15	Benzoic acids and derivatives	"2150-43-8"	7220	4216	12720	12180	7490	5987	12600	13530	7372	7917	7384	10676	15500	14680	20110	9844	8632	9500	13840	14490	18540	15990	16250	14690	15140	24910	23330	14800	19490	24670	16360	15090	20700	17670	-0.583012387	0.778401559	5.35E-06	0.930555556	1.104176071	up
Com_448_neg	Ellagic acid	6.54	C14H6O8	302.19	Fatty Acyls	"476-66-4"	893500	590100	575000	495600	451300	319200	421500	593000	690100	334800	265600	222400	784400	962700	473000	2797000	2249000	2669000	2359000	708400	1703000	782600	2847000	2917000	2860000	1925000	1623000	1708000	2108000	2158000	3402000	2819000	3067000	4001000	-0.379395119	1.398226976	5.69E-06	0.888888889	1.098760861	up
Com_760_pos	Ergothioneine	1.03	C9H15N3O2S	229.299	Amino Acid And Derivatives	"497-30-3"	37547	40530	29040	46195	38510	36116	40400	46300	14110	40050	11320	13890	19380	26110	33820	16400	41680	22760	91260	175100	150600	115100	104000	46920	86200	215400	240000	85750	40940	40470	34310	45240	77650	44830	-0.309068993	1.69399917	5.90E-06	0.930555556	1.122958583	up
Com_225_neg	Echinacoside	5.89	C35H46O20	786.73	Polyphenol	"82854-37-3"	11060	10130	7241	9077	9802	14600	4621	8678	4644	13260	14350	11680	8642	7289	9298	7437	7460	4742	6031	3772	2126	6701	5316	4054	2967	2773	3191	4820	6180	5454	2906	5682	5728	6683	-1.959931646	-0.97080334	5.93E-06	0.90625	1.105043757	down
Com_827_pos	Isohyperoside	5.91	C21H20O12	464.095	Flavones and Flavonols	"35589-21-0"	11040400	15430000	9095000	16290000	15440600	17760000	6228000	7531000	5677000	14949700	10850300	11285800	14820000	15163600	11320000	17540000	17350000	18480000	18010000	15510000	24630000	16930000	27500000	28630000	32260000	19510000	24210000	23840000	20890000	22700000	32890000	13860000	20290000	23880000	-0.574495936	0.799631408	6.07E-06	0.930555556	1.089895022	up
Com_819_pos	L-aspartic Acid	0.86	C4H7NO4	133.1	Amino Acid And Derivatives	"56-84-8"	26530000	23660000	25600000	20850000	29280000	23980000	25600000	22920000	20090000	22680000	24760000	19450000	25550000	22890000	22790000	19060000	21750000	19510000	21220000	31600000	35590000	28490000	30650000	33200000	38540000	40490000	41190000	38450000	34950000	33340000	40830000	64850000	63490000	68750000	-0.574047399	0.80075823	6.16E-06	0.951388889	1.191816956	up
Com_232_neg	5-hydroxyhexanoic acid	7.21	C6H12O3	132.079	Organic Acid And Its Derivatives	"185956-02-9"	82590	63170	52200	81960	101900	54040	28610	26300	8823	32520	41950	41030	37190	21660	17120	19120	14800	22310	6311	20680	20030	20040	9049	8381	12770	12780	13989	7710	16073	9729	15348	10730	13460	14870	-3.134043144	-1.648025041	6.45E-06	0.913194444	1.11504648	down
Com_1058_pos	Tricin O-malonylhexoside	7.5	C26H26O15	578.47	Flavonoids		262800	206100	191300	255500	211800	116900	144800	149100	115300	154100	178800	140100	134100	208800	196500	116600	118900	108400	157500	97910	78530	119100	113700	138300	126400	76250	72760	108300	98450	88310	95600	75040	96970	103500	-1.624823376	-0.7002829	6.74E-06	0.90625	1.084781613	down
Com_928_pos	3-Amino-4-methylpentanoic acid	1.862	C6H13NO2	131.17	Amino Acid And Derivatives	"5699-54-7"	7747	20770	11460	45920	36310	31450	17670	63880	29430	30580	16150	25340	39610	24370	46460	20060	31350	16580	46830	117600	40790	41740	27050	49780	59160	53980	61380	57340	62600	78020	52300	78400	72200	63080	-0.475863399	1.071380601	7.15E-06	0.916666667	1.082894872	up
Com_696_pos	p-Aminocinnamic acid	4.05	C9H9NO2	163.176	Cinnamic acids and derivatives	"2393-18-2"	18170	10420	22750	10770	16160	2296	12180	7678	18500	11930	30130	10960	16040	12180	7248	13430	20080	19880	29400	19460	17820	28410	22950	30220	32740	37350	45880	27090	27890	33050	32370	30550	38590	32960	-0.476288702	1.070091767	7.57E-06	0.947916667	1.09923962	up
Com_667_pos	C-pentosyl-luteolin O-p-coumaroylhexoside	6.81	C35H34O17	726.63	Flavonoids		114900	50550	101800	114200	53070	67950	98480	119100	63030	143900	118700	71010	103500	41700	55490	102400	120100	101400	32770	43065	42390	32500	26950	52450	49560	10070	20990	52930	52160	51810	44610	33230	77680	48140	-2.173252926	-1.119856087	7.77E-06	0.930555556	1.10651725	down
Com_873_pos	N-Hydroxy-L-tryptophan	2.66	C11H12N2O3	220.225	Amino Acid And Derivatives	"87843-31-0"	78850	101400	85350	794900	763500	636100	167700	202100	135200	138700	114600	109400	133800	127200	121900	98260	141400	83030	427100	969500	906000	950100	486200	517100	387400	566000	502700	391100	889300	515700	1059000	270400	265200	174300	-0.386460807	1.371605983	8.36E-06	0.881944444	1.093000652	up
Com_113_neg	2-(Formylamino)benzoic acid	5.47	C8H7NO3	165.043	Benzoic acids and derivatives	"3342-77-6"	93780	77730	73820	106100	90540	131600	170300	125800	111600	174500	260900	181900	174000	146800	174500	244300	268200	216500	842200	349400	393200	414600	197000	281500	154600	351000	273200	165100	384500	225600	222700	476000	357800	511600	-0.448074603	1.158189138	8.70E-06	0.902777778	1.087150692	up
Com_67_neg	Isoacteoside	6.44	C29H36O15	624.595	Cinnamic acids and derivatives	"61303-13-7"	1821000	2072000	1925000	2573000	3511000	1956000	58530	33190	54060	1478000	1355000	1406000	4934000	3309000	2808000	1310206	1380540	1001799	315800	108700	55040	125700	65970	13280	99387	123000	96740	104400	208937	228190	290756	152600	141700	171100	-12.74113665	-3.671422083	8.81E-06	0.847222222	1.085936983	down
Com_1200_pos	C-hexosyl-apigenin O-hexosyl-O-pentoside	0.65	C32H38O19	726.642	Flavonoids		3830	11020	9335	26170	15260	3935	11820	19710	9358	8373	5408	8342	15347	1993	15260	11900	6920	12390	38450	31620	32140	19160	46750	22570	19790	28570	9284	18160	21120	11330	29540	65890	77280	64450	-0.325593542	1.618856012	9.39E-06	0.909722222	1.075675964	up
Com_1102_pos	LPC(1-acyl 16:1)	11.54	C24H48NO7P	493.61	Phospholipid		139800	70000	94690	133700	81750	46970	92480	98030	49250	70660	29380	36800	75240	156500	62880	114600	115100	105800	109500	240800	182700	287200	169900	129400	188800	161100	48820	351500	221100	253900	248200	625800	361500	425100	-0.349231078	1.517746144	9.97E-06	0.920138889	1.096487926	up
Com_972_pos	pteroside A	5.73	C21H30O8	410.464	Carbohydrates And Its Derivatives	"35910-15-7"	277600	245500	255500	132000	257200	231800	216900	201200	93400	151300	168500	116200	371100	339900	282100	277700	244600	201100	478400	231200	204100	277400	620500	600300	785700	732100	453100	686600	346700	290800	350500	637000	417900	480700	-0.475713011	1.071836612	9.98E-06	0.895833333	1.084809049	up
Com_733_pos	8-Chlro-1-tetrahydronorharmanone	2.67	C11H9ClN2O	220.655	Indoles and derivatives	"5565-76-4"	95250	109700	88710	858300	816000	678400	184100	223700	136300	166900	116600	109600	151300	134400	133400	98740	158800	85910	437300	1058000	971100	1032000	495900	562600	423900	593300	561900	437500	989900	612200	1177000	307000	264200	172600	-0.382632313	1.38596938	1.03E-05	0.878472222	1.083970684	up
Com_90_neg	Olaquindox	0.96	C12H13N3O4	263.253	Organoheterocyclic compounds	"23696-28-8"	216000	210800	210800	243900	242700	324600	125600	153000	106500	184100	212100	236300	162500	154600	210700	173700	181800	204600	104700	78960	98550	96660	199200	191100	110400	139200	95590	114900	120700	157800	113800	145100	116800	113000	-1.582489896	-0.662196288	1.08E-05	0.895833333	1.08094335	down
Com_282_neg	Methylophiopogonanone A	0.78	C19H18O6	342.343	Flavonoids	"74805-92-8"	174500	162400	119600	379100	197200	193400	183400	161000	118400	100600	104900	187400	62750	71010	157700	110700	98150	74970	342900	320700	283700	288500	343400	502900	512700	347800	164200	274900	342300	267600	341700	246400	120700	149700	-0.486987439	1.038043534	1.10E-05	0.878472222	1.086930659	up
Com_297_neg	p-Coumaric Acid	6.549	C9H8O3	164.16	Cinnamic acids and derivatives	"501-98-4"	172300	187800	232100	341900	352500	299400	446300	410000	240400	494700	388200	489300	125700	125300	123400	239300	214400	204800	112547	132084	113642	126163	108300	108184	84600	112700	102613	126500	179400	139300	171100	190200	156000	181400	-2.108648904	-1.076318902	1.12E-05	0.892361111	1.076540818	down
Com_395_neg	Tanshinlactone	5.2	C17H12O3	264.275	Steroids and steroid derivatives	"105351-70-0"	4226	13030	8598	10730	7107	11520	2649	3309	4419	5427	6000	6016	7375	8881	4789	5744	6492	3957	2083	2350	4312	3391	2092	2774	3906	2847	2865	6219	1829	4500	2089	1834	5264	2593	-2.098331196	-1.069242408	1.17E-05	0.888888889	1.063804637	down
Com_1028_pos	Hecogenin	6.08	C27H42O4	430.628	Flavonoids	"467-55-0"	116500	41510	37560	98620	74610	92510	24650	16850	16120	24140	59160	26570	25880	77920	80460	40040	27300	20900	9215	22337	26852	23131	9846	6299	8452	11430	16000	6495	14827	16177	12070	27942	23870	27971	-3.04721527	-1.607491423	1.17E-05	0.885416667	1.063918124	down
Com_790_pos	Eriodictyol O-malonylhexoside	7.12	C24H24O14	536	Flavonoids		59280	16940	15430	42276	56853	16080	33220	54368	25100	30340	58220	32330	35490	61849	44648	25460	12620	38411	98660	52460	21990	44290	131000	211000	181200	56060	134100	49540	88690	118500	293700	123000	194800	142700	-0.301645588	1.729073613	1.22E-05	0.881944444	1.095401097	up
Com_1150_pos	dGMP	1.04	C10H14N5O7P	347.221	Nucleotide And Its Derivates	"902-04-5"	7026	6315	9526	6019	2955	7719	6574	10612	12250	8502	10684	8307	12140	2455	8277	4409	5580	9074	8458	25460	21080	19600	14140	12660	16250	9656	12650	12250	8623	16480	10390	21510	13940	15890	-0.514746903	0.958064849	1.23E-05	0.925347222	1.059739603	up
Com_642_pos	Kaempferol-3-gentiobioside	6.28	C27H30O16	610.525	Flavonoids	"22149-35-5"	371900	251900	389000	323000	249300	345000	134100	123600	54020	99710	135200	119300	223700	234100	306000	148600	90480	105300	108453	92806	69903	89713	71530	54730	64120	77514	87066	83502	92873	27350	107347	92318	83076	82207	-2.563340291	-1.358025014	1.24E-05	0.916666667	1.075502998	down
Com_224_neg	Ligustrazine	0.88	C8H12N2	136.197	Alkaloids and derivatives	"1124-11-4"	518500	737400	603200	302400	489400	271900	587900	576300	382700	521200	463800	351800	503100	623400	530500	402400	286400	324000	1142000	814700	578500	796100	1091000	708400	845700	839700	1252000	798400	817900	555600	810600	461600	689900	461500	-0.594972116	0.749106038	1.27E-05	0.885416667	1.067293714	up
Com_622_pos	Spermidine	0.68	C7H19N3	145.246	Amines	"124-20-9"	92390	114900	125100	261700	135000	129200	198900	201600	61520	218200	140900	110700	381700	677200	227300	299300	175600	191900	769700	502200	398900	747600	437900	647900	319100	542000	286600	682000	150600	250500	305100	416900	469000	552800	-0.444885395	1.168494359	1.27E-05	0.899305556	1.058497667	up
Com_1210_pos	Fustin	5.89	C15H12O6	288.252	Flavanones	"20725-03-5"	3819000	3463000	3853000	2543000	3061000	2666000	2327000	2473000	1742000	3682000	3624000	3068000	2455000	2994000	3071000	3180000	3081000	2848000	4673000	7224000	5792000	6614000	6807000	6474000	8253000	4548000	4533000	3105000	4239000	4010000	4069000	3575000	4128000	2819000	-0.59304695	0.75378177	1.34E-05	0.923611111	1.114809776	up
Com_648_pos	Gly-Tyr	3.09	C11H14N2O4	238.24	Amino Acid And Derivatives	"658-79-7"	17950	12610	8348	13250	17020	14920	13020	12260	3544	10800	10820	11920	10170	11750	12320	2708	17530	13480	17460	36250	24460	33560	6391	18240	22450	24800	23840	29520	26470	22330	31270	50980	34650	34970	-0.435506627	1.199233424	1.42E-05	0.9375	1.066055409	up
Com_1057_pos	Tuberonic acid hexoside	5.89	C18H28O9	388.41	Carbohydrates And Its Derivatives		74590	37170	56550	61440	30230	32180	38570	56800	17420	58380	82320	32020	114500	102400	102500	29640	33330	41270	69980	120000	86450	160600	260200	149600	205900	160800	110800	131400	90870	44140	155500	190800	48060	158800	-0.41515618	1.268273922	1.44E-05	0.895833333	1.060217937	up
Com_978_pos	Rhodionin	7.56	C21H20O11	448.383	Flavonoids	"85571-15-9"	117900	166900	186900	12140	34825	60308	669200	714200	326500	29884	5083	14610	737900	771100	1082000	29100	11770	5944	16940	70748	1804	4468	12860	5004	5271	11380	4882	6629	2298	7510	6420	5312	3415	2441	-26.42665148	-4.723921728	1.50E-05	0.902777778	1.077357251	down
Com_140_neg	Acacetin O-acetyl hexoside	5.69	C24H24O11	488.1	Flavones and Flavonols		37460	43370	28890	62760	40480	49660	26900	23990	24910	52810	44690	48700	10600	14410	15350	30440	32330	30040	17370	19350	11130	20270	15610	14410	9835	19440	15830	16990	16970	16660	19190	21390	13640	10190	-2.126209144	-1.088283514	1.53E-05	0.873263889	1.071747519	down
Com_1227_pos	Neocnidilide	11.74	C12H18O2	194.274	Organoheterocyclic compounds	"4567-33-3"	65790	52850	86150	79560	75720	99600	83610	94700	88280	92510	70880	102000	85350	73600	51070	78120	79940	90350	25530	57790	27010	39370	44330	39380	19160	32010	16130	27670	29840	50220	72590	78400	64730	57230	-1.891662631	-0.919654814	1.56E-05	0.940972222	1.147017097	down
Com_967_pos	iP7G	1	C16H23N5O5	365.2	Phytohormones		22130000	20370000	21920000	20630000	20610000	21540000	19190000	14350000	19280000	17880000	21170000	21780000	13810000	20430000	18540000	17530000	15190000	11060000	12110000	5304000	7532000	11870000	18620000	16160000	11020000	10780000	14520000	10630000	13410000	9878000	13440000	10270000	15820000	9133000	-1.574407996	-0.654809453	1.61E-05	0.923611111	1.10288847	down
Com_975_pos	Cytidine	1.029	C9H13N3O5	243.22	Nucleotide And Its Derivates	"65-46-3"	424600	404300	268900	401300	585000	340900	441100	380000	299100	501900	494700	413700	355000	511600	395100	259200	649100	268000	1133000	633600	897800	749300	1186000	304600	584800	621400	549400	594400	480200	576800	940800	849800	694200	719000	-0.570728869	0.809122555	1.65E-05	0.902777778	1.076182966	up
Com_637_pos	Bornyl acetate	9.209	C12H20O2	196.29	Phenols And Its Derivatives	"76-49-3"	8027	10040	17499	42056	44146	30169	5438	15940	19490	29190	21990	19590	9012	12050	12900	26754	23058	22241	30300	25580	51580	27120	17990	31040	49580	50110	63480	56720	40730	42710	41770	86660	59930	147400	-0.399324717	1.324365723	1.77E-05	0.902777778	1.050634389	up
Com_165_neg	Quercetin O-acetylhexoside	6.9	C23H22O13	506.1	Flavones and Flavonols		433400	451600	467200	570500	688600	561600	97790	93510	27240	237800	419800	250000	123400	121700	93620	259100	191600	288600	82500	47280	60640	47420	90860	122400	75850	47230	58400	41770	54010	83860	108800	81160	98530	76560	-4.059908847	-2.021447337	1.79E-05	0.909722222	1.091380965	down
Com_904_pos	Selgin O-hexosyl-O-hexoside	0.97	C28H32O17	640.552	Flavonoids		1610000	1636000	2037000	1316000	1617000	1475000	1759000	2005000	1178000	1631000	1366000	1456000	2722000	2238000	2182000	2261000	2068000	2560000	1313000	1670000	1638000	2028000	763500	660400	510200	1034000	962200	1070000	1142000	722700	895300	435500	541700	693500	-1.830679934	-0.87237958	2.05E-05	0.895833333	1.110671371	down
Com_1062_pos	C-hexosyl-luteolin O-hexoside	5.68	C27H30O16	610.518	Flavonoids		645700	409100	420000	524800	410200	608100	124600	147100	82540	107100	147300	136500	436800	369600	412700	264400	104600	216100	117618	12590	20160	25070	24350	91663	89006	104290	120687	102372	24280	97820	152094	137004	123174	126120	-3.616652058	-1.854654809	2.12E-05	0.895833333	1.062573328	down
Com_358_neg	1-O-b-D-glucopyranosyl sinapate	5.88	C17H22O10	386.351	Polyphenol	"78185-48-5"	17280	15939	21520	82420	106000	107800	21940	22390	21000	13160	8681	12260	20940	22050	19520	26850	24000	20320	8669	20100	3712	19460	5635	10859	13370	9830	8611	3293	13019	8444	7298	4639	7377	11060	-3.341399787	-1.740452607	2.28E-05	0.934027778	1.035324673	down
Com_749_pos	MAG (18:4)	11.27	C21H34O4	350	Glycerolipids		12620	6538	16200	9374	12500	16240	13950	5703	7519	14930	5872	8337	4322	7609	8230	13820	28470	14130	33540	30190	47410	24850	84510	155500	129600	14700	37700	103600	8754	22770	34710	33220	10240	28500	-0.229352392	2.124362144	2.37E-05	0.913194444	1.094421904	up
Com_1106_pos	Leucomalachite green	6.76	C23H26N2	330.466	Benzene and substituted derivatives	"129-73-7"	86980	73610	77810	61500	95620	70510	98990	80460	39990	53070	79140	66930	81540	97450	90060	35840	38210	53050	44260	27170	22730	32510	50530	56290	66860	23150	11310	18190	22130	25240	24970	45660	50750	51620	-1.985547436	-0.989536828	2.42E-05	0.909722222	1.078915575	down
Com_1301_pos	3,4-Dihydroxybenzaldehyde	5.306	C7H6O3	138.12	Phenols And Its Derivatives	"139-85-5"	9843000	10360000	10150000	4779000	7910000	7513000	9232000	9787000	8884000	9915000	8764000	10600000	11780000	12220000	9933000	18640000	14280000	15130000	11580000	14880000	18230000	19130000	16630000	23750000	21280000	10890000	11120000	13410000	15310000	16410000	17320000	17090000	13940000	16100000	-0.656008091	0.608214486	2.50E-05	0.895833333	1.033813728	up
Com_334_neg	Episalvianolic acid E	7.36	C36H30O16	718.624	Phenolic acids		129400	112800	90610	122600	115300	102000	216500	163400	116500	219000	193600	182800	151700	177600	146200	153200	149500	136200	141300	72180	73940	85900	98300	93610	97750	51060	42800	120800	128600	84640	137300	64850	62790	79940	-1.658531602	-0.729906502	2.51E-05	0.895833333	1.066249201	down
Com_143_neg	Madecassic acid	0.99	C6H12O5	164.156	Terpenoids	"18449-41-7"	43020	72440	44710	20700	23460	24640	36440	46940	28820	40470	44750	41610	47390	39100	35340	50670	46600	40950	30020	14990	27960	18810	16980	18290	27470	21470	16860	26050	44750	18990	24680	27840	26300	30260	-1.652087092	-0.724289742	2.56E-05	0.862847222	1.036742099	down
Com_429_neg	Ala-Gln	0.85	C8H15N3O4	217.22	Amino Acid And Derivatives	"39537-23-0"	167100	179900	146800	201100	112900	199200	87740	74790	57830	129300	125100	163300	117900	205900	168100	128200	113800	138800	44780	120600	102800	109300	124500	119800	100500	49700	54430	49770	38640	68850	49410	60180	50650	53210	-1.869494193	-0.90264799	2.62E-05	0.899305556	1.050651247	down
Com_76_neg	Maltopentaose	0.99	C30H52O26	828.726	Carbohydrates And Its Derivatives	"34620-76-3"	93840	102800	187400	143900	137600	191800	92640	117600	55850	173800	205100	235400	159400	95120	176600	123800	68010	88840	211700	36780	57560	56720	30240	21490	29760	52680	83990	49850	103100	63960	61850	53540	76290	40080	-2.114757654	-1.080492344	2.73E-05	0.888888889	1.07507939	down
Com_461_neg	Abscisic Acid	8.13	C15H20O4	264.32	Phytohormones	"21293-29-8"	452900	313200	329700	299100	299000	242100	216300	224300	142000	385200	392400	341100	454800	418600	548000	266700	319100	251900	502200	298600	331600	275300	910000	1015000	743800	1056000	930000	983700	734000	594900	793400	407300	539700	656800	-0.486548318	1.039345012	2.76E-05	0.871527778	1.062729939	up
Com_1103_pos	LPC(1-acyl 16:2)	10.99	C24H46NO7P	491.6	Phospholipid		13670	6844	7346	9432	7700	7055	6383	5137	2193	3851	1711	4497	8338	10080	5715	10750	4314	6258	10940	26630	6480	25200	6399	8917	14380	12650	12944	17650	12280	18440	16720	74800	32550	44230	-0.315931863	1.662314647	2.83E-05	0.909722222	1.053610512	up
Com_121_neg	Rhapontigenin 3'-O-glucoside	7.31	C21H24O9	420.416	Phenylpropanoids and polyketides	"94356-22-6"	19460	14870	13360	12353	12679	13968	8328	10140	4950	11580	15450	11910	13880	15560	13000	5537	5407	7402	15470	10490	3845	5703	7511	4719	3486	2941	6615	6809	6857	3778	4010	4512	3991	3142	-1.986803344	-0.99044908	2.91E-05	0.868055556	1.054775969	down
Com_813_pos	N-p-Cinnamoylagmatine	12.67	C14H20N4O	260.3	Cinnamic acids and derivatives		41330	18220	14520	14550	30320	20310	13500	13640	6368	12300	21090	23350	24100	23220	14530	35570	10740	21900	43210	55630	34880	33790	31660	24740	24020	40010	33520	21830	30380	25570	39710	28770	43760	50660	-0.568554295	0.814629968	3.47E-05	0.888888889	1.04036541	up
Com_1317_pos	1-Methylnicotinamide	2.68	C7H9N2O+	137.159	Pyridines and derivatives	"3106-60-3"	177600	141200	91970	215500	221900	90870	53530	46850	14590	58830	183000	84567	97800	16060	44000	114100	43280	18760	246200	256200	182500	246000	190400	191400	251700	291400	258800	292400	114600	119500	168100	258200	222000	338200	-0.420089683	1.251230741	3.49E-05	0.927083333	1.079228972	up
Com_954_pos	Maltotriitol	1.07	C18H34O16	506.453	Sugar Alcohols	"32860-62-1"	2853000	3215000	3952000	4779000	4018000	4457000	2569000	2359000	1544000	2472000	2873000	2409000	3261000	3331000	3870000	1963000	2170000	2794000	4180000	1928000	1863000	1771000	2700000	2068000	1682000	1757000	2110000	1442000	1441000	1361000	1179000	1232000	1454000	1082000	-1.668041785	-0.73815543	3.67E-05	0.888888889	1.041207101	down
Com_757_pos	Dl-Norleucine	0.9	C6H13NO2	131.173	Amino Acid And Derivatives	"616-06-8"	23150000	18630000	23870000	17650000	24310000	18690000	26310000	22230000	16950000	36060000	35500000	32680000	38030000	38100000	35140000	20230000	22770000	19900000	11910000	12720000	22910000	18000000	17720000	16250000	14720000	12390000	10860000	10700000	26070000	19030000	22710000	15530000	17980000	14590000	-1.582625452	-0.662319864	3.74E-05	0.875	1.018904398	down
Com_859_pos	Gallocatechin-gallocatechin	6.24	C30H26O14	610.2	Flavonoids		380500	271700	260300	305000	315000	438600	88340	157100	65880	103800	140200	115700	269100	250300	367600	145900	94750	100700	110223	95928	74328	76247	78144	66355	74528	69496	69652	81232	101342	92528	128131	108098	88811	84090	-2.458964071	-1.298050655	3.85E-05	0.875	1.052324041	down
Com_189_neg	Ribose 5-phosphate	0.84	C5H11O8P	230.02	Carbohydrates And Its Derivatives	"4300-28-1"	1845000	1760000	1832000	1674000	1982000	1291000	1631000	1775000	1899000	2331000	2046000	1921000	1931000	2243000	2573000	1766000	1678000	1364000	2249000	1558000	1664000	1725000	3377000	3873000	4031000	3448000	3663000	3470000	3299000	2694000	4140000	2819000	3390000	3161000	-0.613972346	0.703754418	3.95E-05	0.840277778	1.080274919	up
Com_135_neg	Tea polyphenol	5.83	C22H18O11	458.4	Benzene and substituted derivatives	"84650-60-2"	34030000	40430000	42870000	53270000	59170000	53900000	50860000	36950000	32140000	43170000	43440000	40850000	53650000	52780000	49710000	18200000	18750000	18410000	70530000	80070000	51870000	87630000	90110000	53650000	47330000	100800000	98360000	60370000	56980000	67080000	42190000	59620000	70600000	58130000	-0.602628557	0.730659055	4.05E-05	0.907986111	1.028651289	up
Com_660_pos	C-pentosyl-apigenin O-rhamnosyl-O-hexoside	7.1	C32H38O18	710.643	Flavonoids		195400	90350	68660	163000	106300	55810	165100	175100	98000	161800	126900	64880	78950	125800	105700	117800	85030	103300	52690	23200	49000	46800	24510	49130	58570	41070	6830	47240	70660	37220	101100	60220	83990	62410	-2.278176045	-1.187879235	4.18E-05	0.940972222	1.068481728	down
Com_1179_pos	D-Arabitol	0.926	C5H12O5	152.15	Sugar Alcohols	"488-82-4"	89350000	101700000	68270000	129800000	102000000	120400000	58430000	72690000	57530000	56260000	46960000	85000000	27650000	38310000	56770000	55220000	58720000	41870000	132300000	215100000	136600000	129900000	115500000	205400000	232400000	112800000	104200000	109400000	160200000	136300000	169600000	114700000	59470000	51080000	-0.515416829	0.956188452	4.32E-05	0.888888889	1.041682754	up
Com_710_pos	Betaine	0.907	C5H11NO2	117.15	Alkaloids and derivatives	"107-43-7"	21320000	20490000	27480000	19140000	24580000	20130000	29150000	25870000	17930000	39490000	44370000	42750000	41460000	43280000	40370000	23380000	24580000	21490000	11450000	16230000	22630000	17840000	18770000	15600000	18790000	13300000	11170000	11940000	28160000	22810000	22120000	18370000	20970000	15350000	-1.641595641	-0.715098805	4.45E-05	0.875	1.006958112	down
Com_70_neg	Salicin	4.989	C13H18O7	286.28	Carbohydrates And Its Derivatives	"138-52-3"	22480	22880	25980	35540	41630	42340	14490	23300	7996	18680	41060	29650	10370	7134	14600	6958	7989	15380	4384	10890	9764	6994	7250	4449	5812	8596	4226	6274	9943	12970	10720	7386	10700	13300	-2.583422699	-1.369283716	4.49E-05	0.854166667	1.039731886	down
Com_911_pos	C-hexosyl-chrysoeriol O-hexoside	1	C28H32O16	624.552	Flavonoids		132300	109400	135300	77750	125100	89390	121900	118300	72760	103500	138600	99640	207000	138600	121500	140200	147600	158100	74730	153600	116800	140800	63370	34930	63780	76700	46490	49370	79220	44010	37790	38920	38570	48630	-1.795046638	-0.844021328	4.57E-05	0.857638889	1.071804515	down
Com_792_pos	Pyridoxine O-glucoside	1.68	C14H21NO8	331.323	Vitamins		779600	677900	660600	1394000	2115000	1005000	540000	558600	536500	691500	1137000	1015000	746900	798400	824200	838400	1154000	1097000	149500	235700	379600	233700	495900	439200	648200	772400	1093000	661800	288900	185700	494000	383400	339400	463500	-2.027634375	-1.019797527	4.66E-05	0.90625	1.049035304	down
Com_1235_pos	(+)-pinoresinol 4'-O-beta-D-glucopyranoside	7.38	C26H32O11	520.533	Lignans	"24404-49-7"	536100	377700	579900	1301000	1587000	1011000	1206000	810500	205300	1004000	909200	848200	849600	636100	481700	854400	623200	792900	367757	300002	299098	311442	59990	9484	258709	258116	298266	279711	255554	198411	306634	238961	260675	307374	-3.239263945	-1.695666028	5.01E-05	0.954861111	1.068956595	down
Com_39_neg	Chrysoeriol 8-C-pentosyl-O-rutinoside	6.18	C33H40O19	740.2	Flavonoids		122200	82730	79420	103391	34920	36750	80800	29920	29450	23260	36920	42550	73437	33900	47930	91830	60660	89410	149300	103800	148000	131100	143100	136800	106700	65720	58490	40250	159400	155400	159900	126100	123300	120400	-0.506968595	0.980031716	5.02E-05	0.892361111	1.00924072	up
Com_341_neg	Stachyose	0.93	C24H42O21	666.578	Carbohydrates And Its Derivatives	"470-55-3"	1075000	1263000	2170000	1969000	2123000	2523000	867200	831800	485200	799300	1051000	732700	1309000	935900	1325000	1720000	1015000	1469000	1293000	531300	465700	799900	446500	363200	464900	881700	636000	729300	751600	985000	568500	529700	929000	356300	-1.960076368	-0.970909866	5.08E-05	0.875	1.015037363	down
Com_720_pos	N8-Acetylspermidine	1.06	C9H23Cl2N3O	260.204	Organic Acid And Its Derivatives	"34450-15-2"	149100	171700	141500	71690	76640	79650	25380	23750	23440	83810	103700	86600	97088	103027	39070	49120	37130	64570	265200	191500	195900	178100	102300	269300	293200	127100	221700	205100	146900	106800	173800	63300	103600	106200	-0.461241212	1.116406671	5.29E-05	0.888888889	1.034021995	up
Com_1084_pos	VitaMin U	0.75	C6H14ClNO2S	199.7	Vitamins	"3493-12-7"	652400	672600	746800	1998000	1994000	1627000	1229000	1678000	1633000	1064000	549100	535900	1214000	1205000	1062000	1313000	1293000	1463000	1486000	420000	375000	387200	214700	264600	123500	195100	344500	207000	762400	346000	316300	677200	861200	1543000	-2.286935903	-1.193415931	5.63E-05	0.861111111	1.054001035	down
Com_472_neg	Isorhoifolin	6.84	C27H30O14	578.52	Flavonoids	"552-57-8"	80733	85106	75461	127600	120200	84300	91294	74224	55411	83190	105600	90860	100280	88120	100573	76805	71000	57400	154900	154700	190000	157600	121500	94050	107700	100211	119580	95701	196000	121400	181100	82190	116841	108440	-0.663166046	0.592557952	5.72E-05	0.875	1.049055675	up
Com_607_pos	N',N'',N'''-Tri-p-cinnamoylagmatine	5.89	C32H32N4O3	520.6	Amines		40300	27160	20810	41940	73460	48980	22760	54150	9716	47950	44460	49000	52060	22700	37940	115000	98220	147900	15580	26890	24820	17290	19420	17130	19920	16280	20720	15080	19330	12030	21200	12480	28060	29450	-2.687689362	-1.426366404	6.21E-05	0.892361111	1.008008753	down
Com_122_neg	Salvianolic acid Y	7.31	C36H30O16	718.624	Phenolic acids	"1638738-76-7"	111600	94500	88750	98790	89060	81090	150400	135000	92490	196900	183000	147200	123600	144500	129900	124600	132600	107300	122100	67970	66030	82190	61660	107700	78040	45920	30980	103900	101100	68360	110700	50770	63560	54250	-1.632086107	-0.706717174	7.23E-05	0.878472222	1.024583975	down
Com_1131_pos	3alpha-Dihydrocadambine	6.61	C27H34N2O10	546.574	Indoles and derivatives	"54483-84-0"	582900	456100	540700	326400	463800	418800	806400	542800	460900	273100	597900	470700	408900	505600	906400	637300	670700	637600	163200	297600	315500	472800	291787	178700	186200	98330	120400	112700	593300	243600	413600	352800	281800	414900	-1.90170416	-0.92729283	7.52E-05	0.888888889	1.045444031	down
Com_608_pos	N', N''-Caffeoyl, p-cinnamoylputrescine	1.32	C22H24N2O4	380.44	Amines		55220	64330	39940	53130	36760	14610	51950	79970	29530	29890	33430	22690	42730	39110	23980	34290	48840	39840	14260	7515	10910	26621	16130	23097	25860	14130	17940	18530	21970	13070	34620	31030	39040	26510	-1.928275141	-0.947310921	7.75E-05	0.878472222	1.001217085	down
Com_1020_pos	MGMG (18:2)	12.8	C27H48O9	533.4	Glycerolipids		28050	24300	22240	36250	21210	19460	46670	37350	25750	30920	23220	30100	32550	88740	58210	22410	40040	28990	53480	73810	193700	110300	81220	93430	77490	93730	43080	33450	38670	135700	100300	43040	56060	24320	-0.437748202	1.191826842	8.82E-05	0.878472222	1.014642315	up
Com_389_neg	Phlorizin	7.24	C21H24O10	436.41	Flavonoids	"60-81-1"	505200	464300	475800	549100	565600	667200	933600	863400	526500	312400	439100	349400	686600	487400	590700	325900	264900	298000	211000	379800	426100	482600	162800	198000	182000	189300	171900	144400	183800	208800	215900	481600	415600	483800	-1.822894168	-0.866230805	8.96E-05	0.864583333	1.000068066	down
Com_516_neg	3,6��-Disinapoyl sucrose	7.05	C34H42O19	754.695	Cinnamic acids and derivatives	"139891-98-8"	55480	41400	36020	27580	19330	18230	23960	35630	32160	17900	17320	10170	15930	38910	33810	38200	33850	27790	29230	3338	10240	4843	8865	16870	25880	5660	2999	15330	20420	13580	24780	4855	8610	7709	-2.290668447	-1.195768657	9.42E-05	0.881944444	1.029954329	down
Com_872_pos	Nicotinic acid-hexoside	0.97	C12H15NO7	285.2	Carbohydrates And Its Derivatives		23720000	26010000	18360000	12510000	12520000	10850000	11930000	11570000	8118000	8063000	8743000	6185000	15080000	16020000	16410000	16240000	13310000	13260000	5853000	7220000	8584000	5115000	8052000	6037000	9853000	2235000	2031000	2236000	9864000	5175000	15860000	6498000	6655000	8007000	-2.02464933	-1.017672054	9.91E-05	0.902777778	1.014336042	down
Com_51_neg	Theobromine-d6	0.94	C7H2D6N4O2	186.201	Purines and purine derivatives	"117490-40-1"	8341	8581	7073	9514	5325	7440	8593	8054	12490	6556	9380	7100	11570	11360	12940	8646	10970	11010	9043	9903	11870	7922	16700	19960	18880	23100	22270	22710	10080	13920	11690	15990	11340	15130	-0.60960966	0.714042332	0.000127045	0.857638889	1.014480975	up
Com_1002_pos	Indole-3-acetamide	0.82	C10H10N2O	174.199	Indoles and derivatives	"879-37-8"	1348000	1961000	1185000	2214000	1615000	2197000	917600	1211000	1116000	910000	761300	1419000	448900	517200	642100	836600	789500	546900	2435000	4724000	2202000	2172000	2118000	4625000	6571000	1997000	1546000	1722000	2970000	2629000	3292000	1789000	923400	717100	-0.432291286	1.209924339	0.000131081	0.861111111	1.002346774	up
Com_442_neg	beta-Hydroxyisobutyrate	2.4	C4H8O3	104.104	Organic Acid And Its Derivatives	"2068-83-9"	18120	16670	17750	29970	22530	22550	14870	18740	21800	27880	23710	24410	13490	15690	19020	26220	27460	23620	52590	61290	48540	51350	59460	48920	57190	52210	49020	60080	20610	16020	31060	22010	18740	20930	-0.510100859	0.971145564	0.000220528	0.807291667	1.002188756	up
