# Supplementary material for: Uncovering the complex regulatory network of spring bud sprouting in tea plants: insights from metabolic, hormonal, and oxidative stress pathways
Source: Front Plant Sci. 2023 Oct 23;14:1263606. doi: 10.3389/fpls.2023.1263606 (PMC10627156; doi:10.3389/fpls.2023.1263606)
Supplement: Supplementary Table 4 — Information on gene–metabolite association analysis. [file Table_4.xlsx]

## Sheet: Sheet1
Name	Symbols	alpha.alpha.Trehalose	alpha.D.Glucose	Sucrose	D.Fructose.6.Phosphate	D.Glucose.6.phosphate	D.Fructose.1.6.bisphosphate	Dl.Glyceraldehyde.3.phosphate	D.3.Phosphoglyceric.acid	Phosphoenolpyruvic.acid	Dihydrozeatin	Abscisic.Acid	Indole.3.acetic.acid	GA7.1	Gibberellin.A20	IAA.Glu	Oxidized.glutathione
Cha02g016090	ABF2	0.667939	0.534007	0.647274	-0.731162	-0.721042	-0.667106	-0.698763	-0.668622	-0.687713	-0.750939	-0.569447	-0.747797	-0.676208	-0.631953	-0.47408	0.580288
Cha06g010480	AHP-1	0.780697	0.440246	0.780241	-0.731113	-0.707449	-0.69101	-0.726529	-0.671169	-0.699711	-0.73207	-0.517247	-0.732559	-0.669323	-0.405647	-0.641162	0.683505
ChaUn4400.3	AHP-2	0.206627	0.329719	0.198593	-0.415266	-0.357834	-0.261367	-0.367169	-0.302233	-0.38933	-0.416878	-0.146928	-0.380695	-0.483537	-0.485787	-0.568048	0.0620597
ChaUn5329.1	AHP-3	-0.567166	-0.297764	-0.544801	0.767563	0.666547	0.431037	0.821492	0.486919	0.517843	0.462514	0.478163	0.409102	0.781688	0.453233	0.583856	-0.33385
ChaUn15560.1	AMY1-1	0.569442	0.655864	0.452771	-0.694429	-0.7082	-0.61479	-0.637669	-0.618403	-0.669884	-0.720476	-0.574773	-0.691919	-0.674366	-0.60906	-0.513242	0.316262
ChaUn9842.3	AMY1-2	0.790249	0.51566	0.716839	-0.692077	-0.68581	-0.616606	-0.694114	-0.581085	-0.678219	-0.67595	-0.571386	-0.71796	-0.663166	-0.534124	-0.511545	0.626031
Cha14g005610	BAM3	0.691799	0.587685	0.715243	-0.700857	-0.714205	-0.690511	-0.715625	-0.569111	-0.698692	-0.68208	-0.532292	-0.705072	-0.647845	-0.519792	-0.679577	0.575815
novel.15760	BAM7	0.339223	0.196442	0.394351	-0.420359	-0.381715	-0.358919	-0.407277	-0.303379	-0.381328	-0.425845	-0.208738	-0.403785	-0.415623	-0.404429	-0.464781	0.196955
Cha09g017040	B-ARR-1	-0.478144	-0.543886	-0.466796	0.7195	0.714541	0.911852	0.76696	0.866185	0.829025	0.771277	0.860251	0.762776	0.53751	0.412415	0.496631	-0.506737
Cha13g011510	B-ARR-2	0.428131	0.254955	0.471874	-0.490584	-0.464491	-0.40624	-0.445675	-0.441629	-0.366433	-0.42057	-0.179552	-0.428477	-0.459415	-0.283505	-0.384526	0.427696
Cha05g000480	BMY3	0.868094	0.588998	0.862753	-0.786945	-0.806945	-0.775839	-0.789827	-0.652549	-0.776865	-0.817601	-0.608504	-0.821863	-0.740085	-0.593754	-0.663446	0.630947
Cha12g007890	BMY4	-0.582471	-0.34259	-0.572402	0.572015	0.560159	0.661067	0.566634	0.630818	0.670138	0.601156	0.602011	0.669405	0.427835	0.369883	0.347072	-0.655661
Cha09g013230	BMY7	0.687313	0.403296	0.709541	-0.704564	-0.660473	-0.538813	-0.700951	-0.580551	-0.616349	-0.651308	-0.532394	-0.66067	-0.6902	-0.597323	-0.476269	0.546255
Cha05g013500	CKX1-1	-0.394465	-0.390319	-0.400356	0.756556	0.602763	0.575507	0.83025	0.645251	0.591943	0.534501	0.61772	0.463092	0.700672	0.493531	0.542792	-0.240863
Cha13g001580	CKX1-2	0.57318	0.612757	0.538953	-0.802498	-0.801011	-0.745423	-0.756209	-0.745933	-0.756812	-0.795741	-0.581015	-0.756607	-0.757287	-0.545916	-0.743694	0.481827
novel.13044	CKX1-3	-0.380829	-0.420248	-0.415951	0.448954	0.349967	0.494612	0.525071	0.566657	0.684771	0.578183	0.48699	0.601434	0.449013	0.564025	0.446223	-0.501438
novel.14995	CKX1-4	-0.258702	-0.372492	-0.259595	0.461952	0.43217	0.680102	0.516678	0.727483	0.63322	0.594407	0.75789	0.583631	0.287764	0.252345	0.35788	-0.40082
novel.4542	CKX1-5	-0.26411	-0.398532	-0.293675	0.445576	0.420172	0.735928	0.565498	0.734641	0.710408	0.572384	0.791682	0.487562	0.331617	0.251004	0.310685	-0.384223
novel.6385	CKX1-6	-0.257026	-0.405571	-0.263896	0.498801	0.490039	0.77519	0.566566	0.727548	0.624474	0.588904	0.800316	0.586159	0.260158	0.171398	0.322239	-0.392931
ChaUn613.12	CKX3	0.456921	0.294291	0.403162	-0.643085	-0.599819	-0.493814	-0.592965	-0.547784	-0.551956	-0.581869	-0.503875	-0.594132	-0.617845	-0.557408	-0.45219	0.253377
novel.10470	CKX5	-0.261484	-0.394844	-0.285695	0.492483	0.433853	0.779238	0.580691	0.771085	0.678977	0.577643	0.802076	0.587252	0.277582	0.202395	0.324796	-0.401493
novel.7060	CKX6	-0.231005	-0.385543	-0.211429	0.458762	0.463207	0.805222	0.506635	0.6366	0.536764	0.526794	0.644535	0.521086	0.227047	0.129193	0.289958	-0.312061
Cha09g003380	CYCD5;3	-0.631768	-0.550491	-0.633867	0.873818	0.798302	0.850995	0.929754	0.855045	0.862532	0.767578	0.812169	0.759266	0.773023	0.593918	0.620188	-0.534785
ChaUn15780.2	ERD9	-0.477113	-0.185149	-0.499559	0.46938	0.434443	0.375689	0.431638	0.355133	0.479246	0.447812	0.202	0.525983	0.464484	0.450517	0.643264	-0.575787
Cha08g012930	G6PD1	-0.690985	-0.472399	-0.705596	0.836184	0.790283	0.832576	0.873208	0.888154	0.901294	0.741028	0.84376	0.735186	0.741622	0.529448	0.540728	-0.513405
Cha02g010860	G6PD4	0.611708	0.303204	0.591153	-0.241214	-0.297883	-0.28247	-0.266014	-0.0561739	-0.276263	-0.254165	-0.21083	-0.298708	-0.224912	-0.17761	-0.242389	0.263018
Cha07g008300	GA2OX2-1	0.324546	0.389726	0.386609	-0.435257	-0.461345	-0.483464	-0.415341	-0.4379	-0.432901	-0.464749	-0.311024	-0.456472	-0.432773	-0.289498	-0.417515	0.313661
ChaUn1649.3	GA2OX2-2	0.621897	0.547103	0.607361	-0.752565	-0.732124	-0.632033	-0.715561	-0.605755	-0.681239	-0.739922	-0.440754	-0.687669	-0.756301	-0.573115	-0.72686	0.399134
Cha07g013670	GA2OX8-1	0.779676	0.274143	0.763004	-0.646041	-0.62083	-0.578852	-0.640062	-0.547379	-0.564702	-0.601732	-0.52757	-0.606452	-0.580327	-0.412444	-0.404799	0.537672
Cha08g016320	GA2OX8-2	0.216187	0.340836	0.202279	-0.352854	-0.392147	-0.324465	-0.327964	-0.322255	-0.354321	-0.288448	-0.340033	-0.386935	-0.334247	-0.458725	-0.192683	0.248409
ChaUn8759.2	GA2OX8-3	-0.723898	-0.559986	-0.709166	0.750121	0.714683	0.821137	0.773026	0.791813	0.89542	0.804946	0.678851	0.832988	0.687509	0.627514	0.592605	-0.626046
Cha03g006460	GA3OX1	0.631343	0.212331	0.639844	-0.510316	-0.479278	-0.429665	-0.51169	-0.366813	-0.417404	-0.488467	-0.344741	-0.53886	-0.453717	-0.364697	-0.308438	0.468141
ChaUn5907.3	GAI	-0.825259	-0.64914	-0.812592	0.860198	0.877067	0.772437	0.83477	0.774267	0.842107	0.820048	0.651067	0.801236	0.836998	0.604834	0.708882	-0.644922
Cha01g012570	GID1B-1	0.81359	0.58196	0.821656	-0.717664	-0.741416	-0.667326	-0.702557	-0.585041	-0.661129	-0.672874	-0.531744	-0.685526	-0.687523	-0.464221	-0.563836	0.561381
Cha11g012000	GID1B-2	0.709047	0.348657	0.710041	-0.692879	-0.660701	-0.595843	-0.668463	-0.575495	-0.602058	-0.666178	-0.501019	-0.679123	-0.64362	-0.561131	-0.466673	0.541903
Cha13g008370	GID1B-3	0.62096	0.151133	0.67305	-0.531161	-0.49089	-0.439754	-0.528265	-0.417339	-0.427639	-0.495833	-0.365448	-0.505034	-0.486699	-0.415784	-0.312849	0.468573
Cha02g008940	GID1C-1	0.698664	0.261865	0.691354	-0.504803	-0.507004	-0.498564	-0.499803	-0.396963	-0.448236	-0.558565	-0.3056	-0.595863	-0.457441	-0.350824	-0.397846	0.486507
Cha06g010500	GID1C-2	0.824192	0.517399	0.789155	-0.751753	-0.733279	-0.686545	-0.745458	-0.617516	-0.697852	-0.741222	-0.580448	-0.782169	-0.702217	-0.599133	-0.545638	0.632018
ChaUn10382.1	GID1C-3	0.889451	0.388118	0.880917	-0.631426	-0.635779	-0.578096	-0.648282	-0.429941	-0.561738	-0.657325	-0.458786	-0.683914	-0.589197	-0.455669	-0.484239	0.614687
ChaUn20237.1	GID1C-4	0.585413	-0.0345215	0.56737	-0.435931	-0.428389	-0.343747	-0.446669	-0.309034	-0.339612	-0.454511	-0.283122	-0.490079	-0.415322	-0.301619	-0.232765	0.369821
Cha09g010570	GPX2-1	-0.690779	-0.462938	-0.657389	0.81401	0.780014	0.64993	0.798417	0.592475	0.680381	0.756793	0.481537	0.735298	0.788227	0.664169	0.790597	-0.579923
ChaUn9950.4	GPX2-2	-0.539035	-0.284317	-0.57165	0.500723	0.577267	0.499857	0.445469	0.386802	0.461123	0.524097	0.294529	0.593411	0.447447	0.351867	0.602205	-0.631624
Cha11g011840	GPX4	-0.612638	-0.348226	-0.640703	0.637652	0.5864	0.56958	0.644966	0.649407	0.78201	0.59112	0.553043	0.649903	0.635283	0.550039	0.589956	-0.570622
Cha08g013600	GSTU19	-0.53536	-0.277577	-0.541266	0.650293	0.522766	0.205799	0.671453	0.274693	0.329555	0.338425	0.137274	0.304398	0.769019	0.450844	0.583059	-0.216087
Cha05g013480	GSTU25-1	-0.311568	-0.289964	-0.391332	0.401478	0.310083	0.487185	0.544036	0.596048	0.652781	0.41575	0.632866	0.403781	0.376238	0.184393	0.350233	-0.382164
Cha05g011700	GSTU25-2	-0.437248	-0.069636	-0.526197	0.397792	0.361053	0.170202	0.431348	0.169113	0.240173	0.237107	0.126485	0.266394	0.437271	0.19898	0.453777	-0.396409
ChaUn23796.3	GSTU7-1	-0.491008	-0.311686	-0.549525	0.546289	0.454845	0.363851	0.682195	0.459145	0.512592	0.412205	0.410957	0.387174	0.647246	0.401349	0.318665	-0.227435
ChaUn6215.3	GSTU7-2	-0.445219	-0.41261	-0.370192	0.45161	0.56516	0.614913	0.335047	0.382391	0.458117	0.625315	0.267932	0.717308	0.30133	0.442046	0.491836	-0.565587
ChaUn6215.1	GSTU7-3	-0.391936	-0.386218	-0.477501	0.591712	0.461844	0.491425	0.709782	0.658661	0.701726	0.456797	0.701893	0.419723	0.574195	0.400523	0.42293	-0.348763
ChaUn8971.1	GSTU7-4	-0.548865	-0.542823	-0.564749	0.640983	0.631194	0.779223	0.68166	0.731438	0.825407	0.792718	0.656371	0.816049	0.544778	0.530798	0.59605	-0.653618
Cha06g010870	GSTU7-5	-0.548571	-0.23691	-0.537892	0.555086	0.586631	0.458751	0.478243	0.352652	0.438892	0.599791	0.256257	0.655932	0.47977	0.553912	0.612402	-0.641353
Cha09g013280	GSTU8	0.536732	0.237119	0.540088	-0.52244	-0.50074	-0.45889	-0.55222	-0.3657	-0.45357	-0.45893	-0.34148	-0.44851	-0.50753	-0.35563	-0.51851	-0.31719
Cha14g009840	HAB1	0.68588	0.656482	0.693742	-0.843625	-0.828714	-0.823447	-0.853742	-0.787616	-0.853684	-0.805803	-0.702408	-0.829705	-0.768446	-0.641996	-0.736321	0.669008
Cha11g006670	HAI2-1	0.636542	0.29776	0.633697	-0.259255	-0.309167	-0.252298	-0.313684	-0.0575504	-0.244063	-0.228808	-0.254206	-0.286623	-0.241359	-0.139506	-0.143429	0.357851
Cha04g015100	HAI3-1	0.881111	0.432936	0.86309	-0.741078	-0.705331	-0.634868	-0.761657	-0.546673	-0.660339	-0.71583	-0.527118	-0.71512	-0.699043	-0.565437	-0.497547	0.508156
novel.12490	HAI3-2	-0.0115157	0.39097	-0.0953346	-0.370297	-0.351674	-0.300258	-0.300486	-0.415837	-0.357942	-0.416248	-0.375605	-0.290646	-0.274616	-0.360996	-0.2313	0.0603304
novel.13504	HAI3-3	0.0391263	0.452798	-0.026743	-0.43446	-0.416223	-0.401659	-0.38172	-0.53205	-0.445859	-0.437647	-0.37828	-0.388197	-0.398873	-0.357173	-0.459078	0.320912
novel.16082	HAI3-4	0.0410395	0.466534	0.00597459	-0.434606	-0.427717	-0.396615	-0.382751	-0.521738	-0.433203	-0.456562	-0.361907	-0.393965	-0.38445	-0.357977	-0.410242	0.178517
novel.14167	HK3	0.0107206	0.224966	-0.0451365	-0.355284	-0.343667	-0.313798	-0.302559	-0.431857	-0.362956	-0.398966	-0.442351	-0.338683	-0.284391	-0.396117	-0.278851	0.339094
Cha08g009760	HXK1	0.34456	0.0995686	0.411709	-0.397741	-0.345589	-0.328763	-0.372687	-0.38682	-0.305484	-0.379641	-0.162855	-0.374533	-0.356425	-0.234206	-0.293399	0.384696
Cha11g011680	IPT3	0.810134	0.391595	0.705973	-0.640023	-0.65307	-0.574282	-0.660189	-0.487483	-0.574547	-0.720314	-0.51476	-0.654001	-0.604559	-0.446476	-0.405904	0.339021
Cha09g015700	IPT5	0.736814	0.358917	0.700164	-0.761825	-0.696228	-0.690108	-0.777183	-0.669955	-0.746308	-0.728438	-0.602407	-0.702839	-0.717966	-0.530466	-0.605793	0.309362
Cha11g002630	LAX2-2	0.568175	0.321161	0.644109	-0.679262	-0.610172	-0.454868	-0.677933	-0.489138	-0.573861	-0.542733	-0.348444	-0.564412	-0.705086	-0.64092	-0.595895	0.410325
Cha02g019040	LOG5	-0.724996	-0.575029	-0.680614	0.801539	0.823605	0.699927	0.768689	0.738127	0.717082	0.697546	0.625382	0.679638	0.771235	0.478143	0.522347	-0.449318
Cha14g003450	LOG8	-0.718015	-0.521298	-0.750093	0.814523	0.701037	0.562588	0.868034	0.558969	0.678337	0.602598	0.541248	0.572696	0.824232	0.549068	0.58618	-0.378171
Cha02g003440	MSD1	-0.298223	-0.449076	-0.30118	0.510743	0.479771	0.724022	0.552935	0.702165	0.624323	0.614252	0.736249	0.612889	0.31441	0.336664	0.407309	-0.379271
Cha14g000690	NCED1-1	-0.428241	-0.292832	-0.391411	0.433113	0.49468	0.400475	0.362377	0.421932	0.503409	0.326625	0.417695	0.333429	0.415367	0.264631	0.164689	-0.166398
ChaUn10354.1	NCED1-2	0.575646	0.384967	0.584183	-0.336567	-0.37955	-0.305578	-0.368519	-0.147202	-0.301828	-0.262464	-0.28431	-0.351198	-0.285102	-0.184443	-0.254241	0.4445
Cha05g011620	NCED3-1	0.559069	0.595213	0.5389	-0.687663	-0.680089	-0.636759	-0.700063	-0.663158	-0.684971	-0.667853	-0.585076	-0.599679	-0.689553	-0.602944	-0.375545	0.242027
Cha08g013770	NCED3-2	0.588587	0.391331	0.621427	-0.804613	-0.733401	-0.710692	-0.80208	-0.760968	-0.754191	-0.760121	-0.595616	-0.729722	-0.71725	-0.68228	-0.525198	0.47916
ChaUn18677.1	NCED3-3	0.050473	0.424523	-0.0447806	-0.24503	-0.252554	-0.222154	-0.209172	-0.295836	-0.255044	-0.296738	-0.247606	-0.250711	-0.283576	-0.394359	-0.0372048	-0.0227789
Cha12g005420	NCED4	0.828822	0.402511	0.851038	-0.787162	-0.763164	-0.704383	-0.787179	-0.636162	-0.725953	-0.805952	-0.547302	-0.789648	-0.738415	-0.621912	-0.61652	0.584606
Cha03g012850	OST1	-0.654658	-0.529209	-0.647048	0.812366	0.809748	0.871119	0.825755	0.866552	0.904746	0.801445	0.818028	0.812214	0.690307	0.558373	0.626408	-0.54567
Cha04g018590	PFK3-1	-0.445006	-0.31375	-0.471178	0.716202	0.603972	0.316313	0.726622	0.473894	0.444456	0.411049	0.415964	0.32463	0.756164	0.473542	0.616948	-0.272493
Cha07g007170	PFK3-2	-0.535587	-0.288727	-0.504269	0.51862	0.588826	0.461157	0.459181	0.471607	0.519923	0.435288	0.425352	0.4518	0.519351	0.329862	0.193762	-0.262474
novel.13281	PFK3-3	-0.242712	-0.307954	-0.248517	0.419344	0.333729	0.132877	0.384025	0.194571	0.193574	0.317638	0.0904392	0.293718	0.455511	0.296098	0.525806	-0.27123
Cha06g002690	PIF3	0.877555	0.403169	0.89198	-0.649142	-0.660373	-0.59316	-0.674451	-0.445478	-0.589213	-0.663823	-0.489372	-0.677887	-0.605829	-0.494389	-0.500351	0.61799
Cha13g003010	PK2-1	0.21523	0.336467	0.253835	-0.356796	-0.354329	-0.388258	-0.343126	-0.30703	-0.403866	-0.414999	-0.19216	-0.399016	-0.358031	-0.370986	-0.493363	0.0256287
ChaUn12270.2	PK2-2	-0.796742	-0.558651	-0.761317	0.867511	0.90283	0.821958	0.826293	0.764343	0.792504	0.789901	0.681449	0.815877	0.769803	0.571464	0.63132	-0.516529
Cha14g010560	PKF3	0.55555	0.552906	0.452619	-0.612719	-0.620008	-0.567056	-0.60167	-0.573892	-0.605759	-0.604008	-0.572222	-0.599366	-0.608347	-0.557473	-0.350042	0.376533
ChaUn30813.1	PKF4	-0.323685	-0.313002	-0.327035	0.298043	0.380281	0.245176	0.241023	0.187547	0.262274	0.389593	0.209978	0.345482	0.337823	0.293169	0.154782	-0.165874
Cha05g001270	PP2CA	-0.177504	-0.341255	-0.131618	0.243637	0.220935	0.161239	0.191413	0.0772665	0.158557	0.399269	-0.133192	0.317406	0.329914	0.4601	0.428113	-0.238282
Cha01g005720	PYL4-1	0.559159	0.264501	0.571487	-0.382203	-0.433764	-0.343235	-0.396234	-0.196805	-0.347058	-0.356816	-0.323742	-0.363518	-0.36256	-0.337978	-0.293977	0.281879
Cha08g004350	PYL4-2	0.462378	0.0995874	0.490612	-0.567223	-0.524633	-0.496658	-0.565226	-0.598996	-0.553889	-0.515983	-0.640611	-0.472931	-0.478967	-0.41209	-0.277463	0.473791
Cha14g005150	PYR1	0.507649	0.4355	0.502012	-0.567564	-0.581117	-0.609066	-0.604447	-0.477177	-0.610501	-0.579381	-0.521886	-0.580156	-0.523526	-0.43343	-0.581065	0.299639
Cha06g008840	RCAR1-2	0.902991	0.41636	0.854397	-0.749449	-0.737696	-0.695466	-0.756544	-0.570492	-0.715597	-0.754841	-0.603404	-0.776174	-0.689091	-0.594205	-0.553286	0.556053
Cha08g001680	RCAR3	0.694671	0.337995	0.686159	-0.697283	-0.678018	-0.626557	-0.676392	-0.605774	-0.619674	-0.715785	-0.47318	-0.716298	-0.645697	-0.518107	-0.510845	0.582119
Cha01g019800	SNRK2.3-1	0.847802	0.523882	0.839607	-0.659528	-0.660512	-0.581037	-0.702249	-0.470851	-0.634482	-0.617678	-0.429978	-0.61999	-0.673456	-0.394233	-0.606426	0.475562
novel.15657	SNRK2.3-2	-0.257796	-0.381992	-0.146784	0.244692	0.323056	0.335684	0.125855	0.148496	0.26022	0.431633	0.00844263	0.518628	0.184828	0.464069	0.397057	-0.342117
Cha07g012310	STP1-1	0.690055	0.571062	0.672207	-0.762933	-0.773232	-0.717414	-0.731744	-0.699329	-0.77129	-0.84086	-0.67522	-0.817513	-0.689009	-0.685974	-0.556326	0.617975
ChaUn13857.1	STP1-3	0.547625	0.281692	0.615775	-0.59666	-0.514042	-0.506313	-0.61133	-0.497864	-0.495242	-0.500758	-0.479869	-0.516742	-0.486298	-0.404414	-0.360407	0.622858
Cha09g007100	SWEET1-1	0.400026	0.362174	0.304418	-0.41582	-0.417558	-0.403428	-0.405944	-0.394757	-0.446314	-0.440501	-0.381598	-0.453141	-0.447162	-0.464765	-0.22059	0.24285
ChaUn14199.1	SWEET1-2	-0.490897	-0.185094	-0.525013	0.649241	0.560035	0.18991	0.659012	0.30352	0.301863	0.280727	0.223537	0.223821	0.73234	0.378148	0.46762	-0.100341
ChaUn10293.4	SWEET17	-0.502883	-0.421898	-0.499328	0.676383	0.551386	0.323742	0.708135	0.354367	0.393451	0.500376	0.24788	0.440251	0.735392	0.575716	0.590221	-0.362192
Cha12g000380	SWEET7	0.511158	0.536198	0.525028	-0.579992	-0.589198	-0.527492	-0.560305	-0.460839	-0.537244	-0.609464	-0.368318	-0.539175	-0.594736	-0.437084	-0.514183	0.228335
Cha11g012370	SWEET9	0.45489	0.0974387	0.51064	-0.4452	-0.39527	-0.359869	-0.432545	-0.344212	-0.349665	-0.431816	-0.226337	-0.427418	-0.404601	-0.365281	-0.363791	0.387234
novel.12294	TOR-1	-0.38975	-0.204863	-0.402659	0.526725	0.40646	0.0457259	0.564528	0.12575	0.162903	0.140541	0.117983	0.074069	0.646915	0.361033	0.454448	-0.0164778
Cha11g000290	TOR-2	-0.240808	-0.30538	-0.3116	0.356891	0.22922	0.364849	0.515507	0.56947	0.618869	0.374293	0.615557	0.30676	0.394393	0.264565	0.28386	-0.25237
Cha12g011210	TPS6	0.690347	0.645686	0.643697	-0.730164	-0.729588	-0.638707	-0.704114	-0.614171	-0.669714	-0.708948	-0.554385	-0.704167	-0.718217	-0.651898	-0.476624	0.476655
Cha09g013250	YUC3	-0.231595	-0.376631	-0.260208	0.536824	0.429567	0.586771	0.53075	0.659019	0.572678	0.610564	0.562475	0.702239	0.341214	0.467749	0.481919	-0.488057
Cha06g003150	ZHD4	-0.74254	-0.559477	-0.733175	0.901538	0.911552	0.872617	0.910657	0.86182	0.856102	0.816925	0.814451	0.793752	0.806487	0.510861	0.674768	-0.558346
Cha04g013380	CYP72C	0.888568	0.391243	0.881166	-0.565287	-0.585209	-0.503999	-0.595287	-0.358637	-0.523387	-0.556358	-0.405161	-0.592314	-0.550044	-0.383407	-0.42483	-0.565494
Cha04g022230	DREB2C	0.680499	0.481556	0.618721	-0.615129	-0.629787	-0.486841	-0.588495	-0.459052	-0.558038	-0.659696	-0.464781	-0.625993	-0.644461	-0.690118	-0.411194	-0.442272
